# Supplementary material for: The Networks of Genes Encoding Palmitoylated Proteins in Axonal and Synaptic Compartments Are Affected in PPT1 Overexpressing Neuronal-Like Cells
Source: Front Mol Neurosci. 2017 Aug 22;10:266. doi: 10.3389/fnmol.2017.00266 (PMC5572227; doi:10.3389/fnmol.2017.00266)
Supplement: Supplementary file 1 [file Table_1.xlsx]

## Sheet: Table S1
	The networks of genes encoding palmitoylated proteins in axonal and synaptic compartments are affected in PPT1 overexpressing neuronal-like cells Frontiers in Molecular Neuroscience Francesco Pezzini1, Marzia Bianchi2, Salvatore Benfatto3, Francesca Griggio3, Stefano Doccini4, Rosalba Carrozzo2, Arvydas Dapkunas5, Massimo Delledonne3, Filippo M Santorelli4, Maciej Lalowski5 and Alessandro Simonat…
	Table S1. Differentially expressed genes (DEGs) identified by RNA-seq analysis in SH-p.wtCLN1 cell line versus SH-pcDNA3.
	Legend: Gene- Gene Symbol, Ensembl ID- ENSEMBL unique gene identifier, FPKM- fragments per kilobase per million mapped reads, Log2FC- log2 fold change, FDR- false discovery rate. Originally mapped DEGs, which are currently no more available or show a different Ensembl ID , are reported separetely at the end of the table.
	Gene	Ensembl ID	Gene Description	SH-pcDNA3	SH-p.wtCLN1
				FPKM	FPKM	Log2FC	FDR (q-value)
	AARD	ENSG00000205002	alanine and arginine rich domain containing protein	0.916357	0.258128	-1.82783	0.0216602
	AARS	ENSG00000090861	alanyl-tRNA synthetase	43.4078	91.0392	1.06853	0.000778859
	ABCA5	ENSG00000154265	ATP binding cassette subfamily A member 5	2.60081	5.37058	1.04611	0.00531617
	ABCD2	ENSG00000173208	ATP binding cassette subfamily D member 2	13.8556	6.64968	-1.05911	0.000778859
	ABCG4	ENSG00000172350	ATP binding cassette subfamily G member 4	3.6129	1.53746	-1.23261	0.00376767
	ABLIM2	ENSG00000163995	actin binding LIM protein family member 2	4.75955	2.07994	-1.19428	0.00429822
	ACBD7	ENSG00000176244	acyl-CoA binding domain containing 7	2.36553	1.14028	-1.05277	0.0417449
	ACRBP	ENSG00000111644	acrosin binding protein	0.98679	3.12409	1.66262	0.00429822
	ACTL6B	ENSG00000077080	actin like 6B	32.9634	13.7527	-1.26115	0.000778859
	ADAM12	ENSG00000148848	ADAM metallopeptidase domain 12	28.7116	11.1306	-1.3671	0.000778859
	ADAMTS10	ENSG00000142303	ADAM metallopeptidase with thrombospondin type 1 motif 10	4.85177	0.957492	-2.34118	0.000778859
	ADAMTS14	ENSG00000138316	ADAM metallopeptidase with thrombospondin type 1 motif 14	0.840143	0.301358	-1.47916	0.000778859
	ADAMTS6	ENSG00000049192	ADAM metallopeptidase with thrombospondin type 1 motif 6	0.735465	1.98008	1.42883	0.042891
	ADAMTS9	ENSG00000163638	ADAM metallopeptidase with thrombospondin type 1 motif 9	147.527	61.9778	-1.25116	0.000778859
	ADAMTSL4	ENSG00000143382	ADAMTS like 4	5.42245	13.61	1.32765	0.000778859
	ADCYAP1R1	ENSG00000078549	ADCYAP receptor type I	4.11243	1.10966	-1.88988	0.000778859
	ADD3	ENSG00000148700	adducin 3	199.844	526.013	1.39622	0.0190972
	ADGRA2	ENSG00000020181	adhesion G protein-coupled receptor A2	6.14238	12.318	1.0039	0.00266268
	ADM	ENSG00000148926	adrenomedullin	2.64559	8.40498	1.66766	0.000778859
	ADORA1	ENSG00000163485	adenosine A1 receptor	2.10819	0.604983	-1.80104	0.0120915
	ADPRHL1	ENSG00000153531	ADP-ribosylhydrolase like 1	1.08247	0.457464	-1.2426	0.029547
	ADRA2A	ENSG00000150594	adrenoceptor alpha 2A	0.55507	0.149441	-1.89309	0.00207688
	AFF3	ENSG00000144218	AF4/FMR2 family member 3	10.5971	3.93345	-1.42981	0.000778859
	AHNAK2	ENSG00000185567	AHNAK nucleoprotein 2	10.1476	4.94125	-1.03819	0.00207688
	AJAP1	ENSG00000196581	adherens junctions associated protein 1	1.21392	2.62684	1.11366	0.0396538
	ALKAL2	ENSG00000189292	ALK and LTK ligand 2	1.21075	0.341352	-1.82657	0.0125074
	ALPL	ENSG00000162551	alkaline phosphatase, liver/bone/kidney	3.17139	0.565368	-2.48785	0.000778859
	ALS2CL	ENSG00000178038	ALS2 C-terminal like	7.10664	15.0697	1.08441	0.000778859
	AMER3	ENSG00000178171	APC membrane recruitment protein 3	3.07032	1.53104	-1.00388	0.00144964
	ANKRD33	ENSG00000167612	ankyrin repeat domain 33	0.722482	1.84353	1.35144	0.00581308
	ANKRD33B	ENSG00000164236	ankyrin repeat domain 33B	0.44674	1.51438	1.76122	0.00144964
	ANO3	ENSG00000134343	anoctamin 3	1.13506	0.365424	-1.63513	0.00207688
	ANOS1	ENSG00000011201	anosmin 1	0.0601429	0.487751	3.01968	0.0209533
	AOC2	ENSG00000131480	amine oxidase, copper containing 2	0.672986	1.85439	1.46229	0.000778859
	AOC3	ENSG00000131471	amine oxidase, copper containing 3	0.365372	0.90212	1.30395	0.0378413
	AOX1	ENSG00000138356	aldehyde oxidase 1	0.680563	0.167817	-2.01984	0.0227136
	APBA1	ENSG00000107282	amyloid beta precursor protein binding family A member 1	0.846681	2.64201	1.64175	0.00144964
	APLN	ENSG00000171388	apelin	0.562633	4.50581	3.00152	0.000778859
	APOL4	ENSG00000100336	apolipoprotein L4	4.30649	10.8573	1.33409	0.000778859
	AQP1	ENSG00000240583	aquaporin 1 (Colton blood group)	4.79366	81.7039	4.09121	0.000778859
	ARC	ENSG00000198576	activity regulated cytoskeleton associated protein	3.85945	1.79446	-1.10485	0.00207688
	ARFGAP1	ENSG00000101199	ADP ribosylation factor GTPase activating protein 1	44.7258	110.16	1.30043	0.000778859
	ARHGAP20	ENSG00000137727	Rho GTPase activating protein 20	0.567653	0.111693	-2.34547	0.000778859
	ARHGAP42	ENSG00000165895	Rho GTPase activating protein 42	4.50719	1.3876	-1.69964	0.00266268
	ARHGEF16	ENSG00000130762	Rho guanine nucleotide exchange factor 16	2.16873	0.988931	-1.13291	0.00429822
	ARHGEF28	ENSG00000214944	Rho guanine nucleotide exchange factor 28	1.98647	5.29364	1.41405	0.000778859
	ARSD	ENSG00000006756	arylsulfatase D	8.57991	1.75812	-2.28693	0.00322636
	ART5	ENSG00000167311	ADP-ribosyltransferase 5	2.58606	0.968117	-1.4175	0.00581308
	ASB9	ENSG00000102048	ankyrin repeat and SOCS box containing 9	1.5586	0.218312	-2.83578	0.000778859
	ASCL1	ENSG00000139352	achaete-scute family bHLH transcription factor 1	0.207825	4.31133	4.37469	0.000778859
	ASF1B	ENSG00000105011	anti-silencing function 1B histone chaperone	3.40361	1.07447	-1.66344	0.000778859
	ASPDH	ENSG00000204653	aspartate dehydrogenase domain containing	8.50357	3.06065	-1.47423	0.0141237
	ASTN1	ENSG00000152092	astrotactin 1	6.96185	2.69748	-1.36786	0.000778859
	ASTN2	ENSG00000148219	astrotactin 2	46.9457	18.4509	-1.3473	0.000778859
	ATOH7	ENSG00000179774	atonal bHLH transcription factor 7	0.102757	0.672439	2.71016	0.0489866
	ATP7A	ENSG00000165240	ATPase copper transporting alpha	20.8375	7.99796	-1.38148	0.000778859
	AURKC	ENSG00000105146	aurora kinase C	0.304687	1.67611	2.45972	0.000778859
	B3GAT1	ENSG00000109956	beta-1,3-glucuronyltransferase 1	10.4232	3.70406	-1.49262	0.000778859
	B3GNT7	ENSG00000156966	UDP-GlcNAc:betaGal beta-1,3-N-acetylglucosaminyltransferase 7	1.17394	3.77998	1.68702	0.000778859
	BASP1	ENSG00000176788	brain abundant membrane attached signal protein 1	54.0916	18.3074	-1.56298	0.000778859
	BCAM	ENSG00000187244	basal cell adhesion molecule (Lutheran blood group)	2.18134	4.48272	1.03916	0.0244529
	BCAN	ENSG00000132692	brevican	9.02863	3.43368	-1.39475	0.014519
	BCHE	ENSG00000114200	butyrylcholinesterase	0.145316	5.26868	5.18017	0.000778859
	BCL11A	ENSG00000119866	B-cell CLL/lymphoma 11A	0.252499	2.36279	3.22614	0.000778859
	BEX5	ENSG00000184515	brain expressed X-linked 5	4.81518	1.89957	-1.34191	0.00266268
	BHLHE40	ENSG00000134107	basic helix-loop-helix family member e40	4.33868	13.2033	1.60557	0.000778859
	BIRC3	ENSG00000023445	baculoviral IAP repeat containing 3	4.17735	1.04291	-2.00197	0.000778859
	BIRC5	ENSG00000089685	baculoviral IAP repeat containing 5	15.0728	7.0063	-1.10522	0.000778859
	BMP2	ENSG00000125845	bone morphogenetic protein 2	1.49973	0.493637	-1.60318	0.00906689
	BMP7	ENSG00000101144	bone morphogenetic protein 7	14.2345	1.03917	-3.77589	0.00376767
	BNC2	ENSG00000173068	basonuclin 2	1.03	2.47312	1.26368	0.0176155
	BRCA1	ENSG00000012048	BRCA1, DNA repair associated	3.08799	1.2784	-1.27232	0.0120915
	BRINP1	ENSG00000078725	BMP/retinoic acid inducible neural specific 1	2.65284	0.404683	-2.71267	0.000778859
	BRIP1	ENSG00000136492	BRCA1 interacting protein C-terminal helicase 1	3.15007	1.11364	-1.5001	0.000778859
	BTBD11	ENSG00000151136	BTB domain containing 11	1.33856	0.479439	-1.48126	0.00207688
	BUB1	ENSG00000169679	BUB1 mitotic checkpoint serine/threonine kinase	6.67134	3.16119	-1.07751	0.000778859
	BUB1B	ENSG00000156970	BUB1 mitotic checkpoint serine/threonine kinase B	7.245	2.50911	-1.52981	0.000778859
	C14orf159	ENSG00000133943	chromosome 14 open reading frame 159	6.41861	1.88631	-1.7667	0.00144964
	C16orf74	ENSG00000154102	chromosome 16 open reading frame 74	1.85317	0.773684	-1.26018	0.0318596
	C1orf132	ENSG00000203709	chromosome 1 open reading frame 132	0.174144	1.29929	2.89937	0.00144964
	C1QL3	ENSG00000165985	complement C1q like 3	0.397966	2.78217	2.80549	0.000778859
	C1QTNF12	ENSG00000184163	C1q and TNF related 12	1.15802	6.5135	2.49177	0.000778859
	C1QTNF2	ENSG00000145861	C1q and TNF related 2	0.568675	0.10727	-2.40635	0.00481249
	C2orf70	ENSG00000173557	chromosome 2 open reading frame 70	3.57648	1.18255	-1.59664	0.0125074
	C6orf226	ENSG00000221821	chromosome 6 open reading frame 226	13.1918	28.5438	1.11353	0.00207688
	CA10	ENSG00000154975	carbonic anhydrase 10	0.695732	0.0970811	-2.84127	0.000778859
	CA12	ENSG00000074410	carbonic anhydrase 12	0.0482212	6.53088	7.08147	0.000778859
	CACNA2D2	ENSG00000007402	calcium voltage-gated channel auxiliary subunit alpha2delta 2	132.303	61.1259	-1.11399	0.000778859
	CACNA2D3	ENSG00000157445	calcium voltage-gated channel auxiliary subunit alpha2delta 3	1.85807	7.11088	1.93622	0.000778859
	CACNG2	ENSG00000166862	calcium voltage-gated channel auxiliary subunit gamma 2	3.12757	1.45938	-1.09969	0.0366096
	CALB1	ENSG00000104327	calbindin 1	14.6578	2.22499	-2.7198	0.000778859
	CCDC160	ENSG00000203952	coiled-coil domain containing 160	0.653828	0.221665	-1.56053	0.0209533
	CCDC68	ENSG00000166510	coiled-coil domain containing 68	1.99648	0.960559	-1.05552	0.014519
	CCL2	ENSG00000108691	C-C motif chemokine ligand 2	103.393	25.2347	-2.03467	0.000778859
	CCM2L	ENSG00000101331	CCM2 like scaffolding protein	3.15877	1.12843	-1.48504	0.00376767
	CCNB1	ENSG00000134057	cyclin B1	18.8076	8.70075	-1.1121	0.000778859
	CCNB2	ENSG00000157456	cyclin B2	11.3634	5.17768	-1.13402	0.000778859
	CCND1	ENSG00000110092	cyclin D1	137.259	41.6428	-1.72077	0.000778859
	CCNE1	ENSG00000105173	cyclin E1	6.90212	3.28325	-1.07192	0.00322636
	CD177	ENSG00000204936	CD177 molecule	0.147571	1.19251	3.01452	0.00481249
	CD7	ENSG00000173762	CD7 molecule	0.146475	0.617551	2.07591	0.0086243
	CD9	ENSG00000010278	CD9 molecule	37.8675	78.0838	1.04406	0.000778859
	CDC45	ENSG00000093009	cell division cycle 45	4.10798	1.36218	-1.59251	0.00266268
	CDC6	ENSG00000094804	cell division cycle 6	4.35633	1.15881	-1.91047	0.000778859
	CDCA2	ENSG00000184661	cell division cycle associated 2	2.09813	0.801851	-1.3877	0.00677393
	CDCA5	ENSG00000146670	cell division cycle associated 5	9.29381	3.77418	-1.30011	0.000778859
	CDH11	ENSG00000140937	cadherin 11	31.83	11.9839	-1.40929	0.00207688
	CDH15	ENSG00000129910	cadherin 15	2.05698	0.837545	-1.29629	0.00207688
	CDH2	ENSG00000170558	cadherin 2	84.6698	36.7158	-1.20545	0.000778859
	CDH22	ENSG00000149654	cadherin 22	0.553587	0.0802554	-2.78614	0.000778859
	CDH23	ENSG00000107736	cadherin related 23	2.66907	1.27818	-1.06225	0.0321752
	CDK1	ENSG00000170312	cyclin dependent kinase 1	28.3398	13.6904	-1.04967	0.000778859
	CDKAL1	ENSG00000145996	CDK5 regulatory subunit associated protein 1 like 1	23.6515	11.6308	-1.02398	0.00771856
	CDKN1C	ENSG00000129757	cyclin dependent kinase inhibitor 1C	10.3632	48.509	2.22678	0.000778859
	CDKN3	ENSG00000100526	cyclin dependent kinase inhibitor 3	20.9813	9.57795	-1.13131	0.000778859
	CDO1	ENSG00000129596	cysteine dioxygenase type 1	9.71364	4.29656	-1.17683	0.00581308
	CDS1	ENSG00000163624	CDP-diacylglycerol synthase 1	0.503073	1.11535	1.14865	0.0241061
	CEBPA	ENSG00000245848	CCAAT/enhancer binding protein alpha	1.13876	2.79187	1.29377	0.0133289
	CEBPD	ENSG00000221869	CCAAT/enhancer binding protein delta	0.105228	1.4312	3.76564	0.000778859
	CECR6	ENSG00000183307	cat eye syndrome chromosome region, candidate 6	4.88477	2.37414	-1.04088	0.000778859
	CELF4	ENSG00000101489	CUGBP Elav-like family member 4	12.8188	5.90286	-1.11878	0.0086243
	CENPE	ENSG00000138778	centromere protein E	2.19377	0.93745	-1.2266	0.00429822
	CENPF	ENSG00000117724	centromere protein F	11.0887	4.74731	-1.22391	0.0137351
	CENPI	ENSG00000102384	centromere protein I	3.12795	1.12671	-1.4731	0.00429822
	CENPU	ENSG00000151725	centromere protein U	12.1852	4.55796	-1.41866	0.00771856
	CEP44	ENSG00000164118	centrosomal protein 44	42.5907	125.872	1.56335	0.000778859
	CEP55	ENSG00000138180	centrosomal protein 55	5.5862	2.33281	-1.2598	0.000778859
	CES4A	ENSG00000172824	carboxylesterase 4A	7.21703	2.68095	-1.42866	0.00322636
	CFAP44	ENSG00000206530	cilia and flagella associated protein 44	9.52653	3.78249	-1.33261	0.0179828
	CFAP77	ENSG00000188523	cilia and flagella associated protein 77	4.79364	2.02012	-1.24668	0.00950177
	CFD	ENSG00000197766	complement factor D	17.9254	6.51963	-1.45914	0.000778859
	CGA	ENSG00000135346	glycoprotein hormones, alpha polypeptide	2.17827	10.8782	2.32019	0.000778859
	CHD5	ENSG00000116254	chromodomain helicase DNA binding protein 5	4.97622	1.14474	-2.12003	0.000778859
	CHGB	ENSG00000089199	chromogranin B	1003.23	274.608	-1.8692	0.000778859
	CHPT1	ENSG00000111666	choline phosphotransferase 1	4.64611	15.0993	1.70039	0.000778859
	CHRDL1	ENSG00000101938	chordin like 1	4.37304	1.73854	-1.33076	0.000778859
	CHRM3	ENSG00000133019	cholinergic receptor muscarinic 3	55.7015	18.7463	-1.57111	0.000778859
	CHRM4	ENSG00000180720	cholinergic receptor muscarinic 4	2.25507	0.751455	-1.58541	0.000778859
	CHRNB2	ENSG00000160716	cholinergic receptor nicotinic beta 2 subunit	38.042	15.4335	-1.30153	0.000778859
	CHRND	ENSG00000135902	cholinergic receptor nicotinic delta subunit	4.6734	17.0643	1.86844	0.000778859
	CHST1	ENSG00000175264	carbohydrate sulfotransferase 1	4.83977	1.61472	-1.58365	0.000778859
	CITED4	ENSG00000179862	Cbp/p300 interacting transactivator with Glu/Asp rich carboxy-terminal domain 4	2.89046	1.42421	-1.02114	0.0464223
	CKAP2L	ENSG00000169607	cytoskeleton associated protein 2 like	3.31838	1.39569	-1.24951	0.00481249
	CKB	ENSG00000166165	creatine kinase B	301.8	124.331	-1.2794	0.000778859
	CLDN5	ENSG00000184113	claudin 5	0.733802	0.271221	-1.43592	0.0414448
	CLIC3	ENSG00000169583	chloride intracellular channel 3	1.87338	5.07509	1.43779	0.000778859
	CLMN	ENSG00000165959	calmin	1.66197	8.18532	2.30015	0.000778859
	CLSPN	ENSG00000092853	claspin	3.49855	1.23051	-1.5075	0.00376767
	CLSTN2	ENSG00000158258	calsyntenin 2	4.1182	1.37799	-1.57945	0.000778859
	CNKSR2	ENSG00000149970	connector enhancer of kinase suppressor of Ras 2	1.10214	2.35554	1.09575	0.00629285
	CNR1	ENSG00000118432	cannabinoid receptor 1	1.18506	0.166352	-2.83265	0.000778859
	CNTFR	ENSG00000122756	ciliary neurotrophic factor receptor	145.983	51.6277	-1.49958	0.000778859
	CNTN2	ENSG00000184144	contactin 2	4.66905	2.06047	-1.18016	0.000778859
	COBLL1	ENSG00000082438	cordon-bleu WH2 repeat protein like 1	2.83507	6.80802	1.26385	0.000778859
	COL17A1	ENSG00000065618	collagen type XVII alpha 1 chain	1.59973	11.7175	2.87276	0.000778859
	COL4A2	ENSG00000134871	collagen type IV alpha 2 chain	20.6869	7.3737	-1.48826	0.000778859
	COLCA2	ENSG00000214290	colorectal cancer associated 2	1.83895	0.226501	-3.02129	0.000778859
	COMP	ENSG00000105664	cartilage oligomeric matrix protein	0.652441	0.123122	-2.40576	0.000778859
	COQ8A	ENSG00000163050	coenzyme Q8A	7.3428	16.3143	1.15173	0.000778859
	COTL1	ENSG00000103187	coactosin like F-actin binding protein 1	7.94547	1.56264	-2.34615	0.000778859
	COX4I2	ENSG00000131055	cytochrome c oxidase subunit 4I2	0.206894	0.933688	2.17405	0.0481415
	CPA1	ENSG00000091704	carboxypeptidase A1	0.330117	0.985591	1.57801	0.0112329
	CPLX2	ENSG00000145920	complexin 2	35.2774	15.4043	-1.19541	0.00677393
	CPNE4	ENSG00000196353	copine 4	5.9171	2.72672	-1.11773	0.00144964
	CPVL	ENSG00000106066	carboxypeptidase, vitellogenic like	9.4506	4.29806	-1.13672	0.00207688
	CRABP2	ENSG00000143320	cellular retinoic acid binding protein 2	27.2328	9.57352	-1.50822	0.000778859
	CRACR2A	ENSG00000130038	calcium release activated channel regulator 2A	0.445247	0.157344	-1.50069	0.0220204
	CREB3L1	ENSG00000157613	cAMP responsive element binding protein 3 like 1	0.945007	0.413277	-1.19322	0.0308908
	CRISPLD2	ENSG00000103196	cysteine rich secretory protein LCCL domain containing 2	0.569836	0.143308	-1.99143	0.00322636
	CRMP1	ENSG00000072832	collapsin response mediator protein 1	215.033	89.0406	-1.27202	0.000778859
	CRYM	ENSG00000103316	crystallin mu	9.40625	4.33308	-1.11823	0.00207688
	CSAG1	ENSG00000198930	chondrosarcoma associated gene 1	26.1105	8.52606	-1.61468	0.000778859
	CSPG5	ENSG00000114646	chondroitin sulfate proteoglycan 5	10.0468	4.79017	-1.06858	0.000778859
	CSRP1	ENSG00000159176	cysteine and glycine rich protein 1	25.6238	11.4758	-1.15888	0.000778859
	CSRP2	ENSG00000175183	cysteine and glycine rich protein 2	214.406	88.2261	-1.28107	0.000778859
	CTHRC1	ENSG00000164932	collagen triple helix repeat containing 1	9.11778	4.34543	-1.06918	0.000778859
	CTSD	ENSG00000117984	cathepsin D	105.2	231.488	1.1378	0.000778859
	CTSV	ENSG00000136943	cathepsin V	4.54272	1.82819	-1.31314	0.000778859
	CTU1	ENSG00000142544	cytosolic thiouridylase subunit 1	2.9742	6.03187	1.0201	0.00207688
	CUX2	ENSG00000111249	cut like homeobox 2	5.37327	0.356153	-3.91523	0.000778859
	CX3CL1	ENSG00000006210	C-X3-C motif chemokine ligand 1	4.64566	1.71124	-1.44084	0.000778859
	CXCL12	ENSG00000107562	C-X-C motif chemokine ligand 12	3.09591	1.06546	-1.53888	0.00322636
	CYB5R2	ENSG00000166394	cytochrome b5 reductase 2	1.3249	3.49017	1.39741	0.0393558
	CYBRD1	ENSG00000071967	cytochrome b reductase 1	3.06206	8.12493	1.40785	0.000778859
	CYP1B1	ENSG00000138061	cytochrome P450 family 1 subfamily B member 1	1.26933	0.458909	-1.46779	0.0390656
	CYP26A1	ENSG00000095596	cytochrome P450 family 26 subfamily A member 1	3.38044	6.80614	1.00963	0.00266268
	CYP26B1	ENSG00000003137	cytochrome P450 family 26 subfamily B member 1	13.1689	26.338	1.00001	0.00950177
	CYR61	ENSG00000142871	cysteine rich angiogenic inducer 61	3.26395	1.5457	-1.07836	0.00677393
	CYS1	ENSG00000205795	cystin 1	3.8335	1.87312	-1.03322	0.00144964
	DACT1	ENSG00000165617	dishevelled binding antagonist of beta catenin 1	0.278752	1.08838	1.96512	0.000778859
	DBX1	ENSG00000109851	developing brain homeobox 1	1.55069	0.3227	-2.26464	0.00144964
	DCLK1	ENSG00000133083	doublecortin like kinase 1	18.8207	8.94284	-1.07351	0.000778859
	DCLK3	ENSG00000163673	doublecortin like kinase 3	1.87579	0.499782	-1.90813	0.000778859
	DCT	ENSG00000080166	dopachrome tautomerase	0.396057	1.0762	1.44216	0.0205894
	DEPDC1	ENSG00000024526	DEP domain containing 1	5.60314	2.52711	-1.14875	0.000778859
	DGAT2	ENSG00000062282	diacylglycerol O-acyltransferase 2	2.46454	0.714354	-1.78661	0.000778859
	DHRS2	ENSG00000100867	dehydrogenase/reductase 2	4.87509	0.248799	-4.29238	0.000778859
	DHRS3	ENSG00000162496	dehydrogenase/reductase 3	5.57665	2.22241	-1.32727	0.00144964
	DIAPH3	ENSG00000139734	diaphanous related formin 3	2.02664	0.966629	-1.06806	0.00266268
	DISP3	ENSG00000204624	dispatched RND transporter family member 3	5.60038	2.29932	-1.28432	0.00376767
	DKFZP434I0714	ENSG00000268471	uncharacterized protein DKFZP434I0714	1.72166	5.32536	1.62908	0.000778859
	DKK1	ENSG00000107984	dickkopf WNT signaling pathway inhibitor 1	250.688	90.4598	-1.47054	0.000778859
	DLG2	ENSG00000150672	discs large MAGUK scaffold protein 2	19.2218	7.93849	-1.27581	0.000778859
	DLGAP3	ENSG00000116544	DLG associated protein 3	5.65263	2.80418	-1.01134	0.00144964
	DLGAP5	ENSG00000126787	DLG associated protein 5	6.82859	2.37985	-1.52072	0.000778859
	DLK1	ENSG00000185559	delta like non-canonical Notch ligand 1	756.084	2754.93	1.8654	0.000778859
	DMRTA2	ENSG00000142700	DMRT like family A2	1.98492	0.945566	-1.06983	0.0183493
	DNAH9	ENSG00000007174	dynein axonemal heavy chain 9	1.11954	0.0210567	-5.73249	0.000778859
	DNER	ENSG00000187957	delta/notch like EGF repeat containing	15.9716	5.99059	-1.41474	0.000778859
	DNHD1	ENSG00000179532	dynein heavy chain domain 1	6.68902	14.6109	1.12718	0.0112329
	DOCK6	ENSG00000130158	dedicator of cytokinesis 6	19.5054	39.0181	1.00027	0.00322636
	DPT	ENSG00000143196	dermatopontin	2.09297	0.198771	-3.39637	0.000778859
	DRD2	ENSG00000149295	dopamine receptor D2	24.6825	12.3353	-1.00069	0.00266268
	DTL	ENSG00000143476	denticleless E3 ubiquitin protein ligase homolog	5.27888	1.75424	-1.58939	0.00322636
	DUSP5	ENSG00000138166	dual specificity phosphatase 5	4.16688	13.4269	1.68808	0.000778859
	E2F1	ENSG00000101412	E2F transcription factor 1	8.92913	3.87747	-1.20341	0.000778859
	E2F2	ENSG00000007968	E2F transcription factor 2	2.59696	0.78272	-1.73025	0.000778859
	EBF3	ENSG00000108001	early B-cell factor 3	0.48799	3.1665	2.69797	0.000778859
	ECHDC2	ENSG00000121310	enoyl-CoA hydratase domain containing 2	1.13833	0.430786	-1.40188	0.000778859
	ECM1	ENSG00000143369	extracellular matrix protein 1	0.972621	2.1157	1.12118	0.0103848
	EDIL3	ENSG00000164176	EGF like repeats and discoidin domains 3	40.8133	17.9586	-1.18437	0.000778859
	EDNRA	ENSG00000151617	endothelin receptor type A	2.99235	0.791603	-1.91843	0.000778859
	EDNRB	ENSG00000136160	endothelin receptor type B	0.312688	2.51472	3.0076	0.000778859
	EEF1D	ENSG00000104529	eukaryotic translation elongation factor 1 delta	62.9034	161.462	1.35999	0.000778859
	EFCAB1	ENSG00000034239	EF-hand calcium binding domain 1	1.77908	0.646364	-1.46071	0.044066
	EFNB2	ENSG00000125266	ephrin B2	23.838	7.27721	-1.7118	0.000778859
	EGR1	ENSG00000120738	early growth response 1	54.8781	24.3646	-1.17144	0.000778859
	ELAVL4	ENSG00000162374	ELAV like RNA binding protein 4	222.742	97.5224	-1.19157	0.000778859
	ELFN1	ENSG00000225968	extracellular leucine rich repeat and fibronectin type III domain containing 1	2.18356	6.61207	1.59842	0.000778859
	ELFN2	ENSG00000166897	extracellular leucine rich repeat and fibronectin type III domain containing 2	1.10785	0.119546	-3.21213	0.000778859
	ELMO3	ENSG00000102890	engulfment and cell motility 3	1.16563	2.42253	1.0554	0.00724909
	EMILIN3	ENSG00000183798	elastin microfibril interfacer 3	0.667724	0.289862	-1.20389	0.0272011
	ENC1	ENSG00000171617	ectodermal-neural cortex 1	62.1308	18.4564	-1.75119	0.00481249
	ENPP2	ENSG00000136960	ectonucleotide pyrophosphatase/phosphodiesterase 2	1.57097	6.61455	2.07398	0.000778859
	EPAS1	ENSG00000116016	endothelial PAS domain protein 1	36.9338	126.288	1.77371	0.000778859
	EPHA10	ENSG00000183317	EPH receptor A10	6.24253	2.34817	-1.41059	0.000778859
	ERFE	ENSG00000178752	erythroferrone	4.76256	12.2719	1.36555	0.00144964
	ERICH5	ENSG00000177459	glutamate rich 5	2.17191	0.391961	-2.47018	0.000778859
	ESRRG	ENSG00000196482	estrogen related receptor gamma	11.9508	5.37602	-1.15249	0.000778859
	ETS1	ENSG00000134954	ETS proto-oncogene 1, transcription factor	10.1444	4.73501	-1.09924	0.0353388
	ETS2	ENSG00000157557	ETS proto-oncogene 2, transcription factor	8.85699	19.5689	1.14367	0.000778859
	EXO1	ENSG00000174371	exonuclease 1	6.67777	2.3107	-1.53104	0.000778859
	EXPH5	ENSG00000110723	exophilin 5	0.714524	0.307485	-1.21647	0.0086243
	EYA4	ENSG00000112319	EYA transcriptional coactivator and phosphatase 4	1.10548	4.3528	1.97727	0.000778859
	F3	ENSG00000117525	coagulation factor III, tissue factor	1.88423	4.22375	1.16455	0.0141237
	FAAH	ENSG00000117480	fatty acid amide hydrolase	7.15202	3.41675	-1.06573	0.0141237
	FADS6	ENSG00000172782	fatty acid desaturase 6	0.907312	0.239478	-1.92171	0.00906689
	FAM110A	ENSG00000125898	family with sequence similarity 110 member A	4.72011	1.75998	-1.42326	0.00771856
	FAM111B	ENSG00000189057	family with sequence similarity 111 member B	1.99386	0.322923	-2.6263	0.000778859
	FAM124A	ENSG00000150510	family with sequence similarity 124 member A	1.36589	5.08685	1.89693	0.000778859
	FAM129A	ENSG00000135842	family with sequence similarity 129 member A	2.70675	5.57519	1.04246	0.000778859
	FAM13A	ENSG00000138640	family with sequence similarity 13 member A	9.40304	4.45691	-1.07708	0.000778859
	FAM181B	ENSG00000182103	family with sequence similarity 181 member B	6.59045	2.95598	-1.15674	0.00207688
	FAM184B	ENSG00000047662	family with sequence similarity 184 member B	0.64015	1.92678	1.58971	0.000778859
	FAM19A4	ENSG00000163377	family with sequence similarity 19 member A4, C-C motif chemokine like	0.451499	1.59204	1.81809	0.00817487
	FAM83D	ENSG00000101447	family with sequence similarity 83 member D	6.68143	2.75669	-1.27722	0.000778859
	FAM89A	ENSG00000182118	family with sequence similarity 89 member A	10.964	5.25487	-1.06105	0.000778859
	FAM92B	ENSG00000153789	family with sequence similarity 92 member B	1.13217	0.43513	-1.37958	0.0321752
	FBP1	ENSG00000165140	fructose-bisphosphatase 1	6.85489	2.9697	-1.20681	0.00144964
	FBXO5	ENSG00000112029	F-box protein 5	9.62623	4.38783	-1.13347	0.000778859
	FEZ1	ENSG00000149557	fasciculation and elongation protein zeta 1	47.5709	19.2161	-1.30776	0.000778859
	FGF14	ENSG00000102466	fibroblast growth factor 14	9.41242	3.42012	-1.46052	0.00677393
	FGF19	ENSG00000162344	fibroblast growth factor 19	0.577536	0.22045	-1.38946	0.0312173
	FGL1	ENSG00000104760	fibrinogen like 1	5.61292	0.902944	-2.63604	0.000778859
	FHAD1	ENSG00000142621	forkhead associated phosphopeptide binding domain 1	3.34524	1.61127	-1.05391	0.0149125
	FHDC1	ENSG00000137460	FH2 domain containing 1	1.33092	0.498967	-1.41541	0.000778859
	FLNC	ENSG00000128591	filamin C	6.39427	16.3298	1.35266	0.000778859
	FMN1	ENSG00000248905	formin 1	2.48819	9.66447	1.95759	0.000778859
	FNIP1	ENSG00000217128	folliculin interacting protein 1	4.98774	10.2394	1.03767	0.0137351
	FOS	ENSG00000170345	Fos proto-oncogene, AP-1 transcription factor subunit	12.057	5.43957	-1.14831	0.00144964
	FOSL2	ENSG00000075426	FOS like 2, AP-1 transcription factor subunit	1.76008	7.20737	2.03383	0.000778859
	FOXD4	ENSG00000170122	forkhead box D4	0.943742	0.371341	-1.34565	0.0187185
	FOXN4	ENSG00000139445	forkhead box N4	1.24913	0.343691	-1.86173	0.00677393
	FOXO1	ENSG00000150907	forkhead box O1	0.459468	1.94655	2.08289	0.000778859
	FRMD3	ENSG00000172159	FERM domain containing 3	10.7939	5.19289	-1.0556	0.0153063
	FRMPD2	ENSG00000170324	FERM and PDZ domain containing 2	1.1203	0.21423	-2.38665	0.000778859
	FSTL5	ENSG00000168843	follistatin like 5	37.2641	10.2308	-1.86487	0.000778859
	FYCO1	ENSG00000163820	FYVE and coiled-coil domain containing 1	1.62138	3.85532	1.24963	0.000778859
	FZD5	ENSG00000163251	frizzled class receptor 5	1.0028	4.14091	2.04591	0.000778859
	FZD9	ENSG00000188763	frizzled class receptor 9	3.45879	1.55678	-1.1517	0.00322636
	GABRA3	ENSG00000011677	gamma-aminobutyric acid type A receptor alpha3 subunit	4.92336	1.62727	-1.59719	0.00581308
	GABRB3	ENSG00000166206	gamma-aminobutyric acid type A receptor beta3 subunit	27.1643	10.3724	-1.38897	0.0190972
	GABRD	ENSG00000187730	gamma-aminobutyric acid type A receptor delta subunit	8.38885	2.71528	-1.62737	0.000778859
	GALNT13	ENSG00000144278	polypeptide N-acetylgalactosaminyltransferase 13	5.3852	1.94484	-1.46935	0.000778859
	GALNT14	ENSG00000158089	polypeptide N-acetylgalactosaminyltransferase 14	11.4598	4.68869	-1.28933	0.00481249
	GAP43	ENSG00000172020	growth associated protein 43	130.761	59.6061	-1.1334	0.000778859
	GAREM1	ENSG00000141441	GRB2 associated regulator of MAPK1 subtype 1	17.5126	8.59736	-1.02643	0.0302189
	GATA5	ENSG00000130700	GATA binding protein 5	1.66264	0.663579	-1.32513	0.01166
	GBP2	ENSG00000162645	guanylate binding protein 2	0.76143	2.83433	1.89623	0.000778859
	GCGR	ENSG00000215644	glucagon receptor	0.179473	0.732743	2.02954	0.00376767
	GDPD3	ENSG00000102886	glycerophosphodiester phosphodiesterase domain containing 3	4.24307	10.2726	1.27563	0.000778859
	GFPT2	ENSG00000131459	glutamine-fructose-6-phosphate transaminase 2	2.64196	1.28868	-1.03571	0.00629285
	GFRA2	ENSG00000168546	GDNF family receptor alpha 2	1.37904	3.3957	1.30005	0.00429822
	GINS1	ENSG00000101003	GINS complex subunit 1	4.1297	1.50786	-1.45354	0.000778859
	GLB1L2	ENSG00000149328	galactosidase beta 1 like 2	10.8692	4.34196	-1.32383	0.00817487
	GPD1	ENSG00000167588	glycerol-3-phosphate dehydrogenase 1	1.2779	0.554821	-1.20368	0.0258338
	GPNMB	ENSG00000136235	glycoprotein nmb	1.66606	3.58329	1.10485	0.0414448
	GPR19	ENSG00000183150	G protein-coupled receptor 19	8.9294	3.96272	-1.17207	0.00144964
	GPR37L1	ENSG00000170075	G protein-coupled receptor 37 like 1	0.313391	0.821341	1.39002	0.0086243
	GPR68	ENSG00000119714	G protein-coupled receptor 68	3.76961	1.2846	-1.5531	0.000778859
	GPRIN2	ENSG00000204175	G protein regulated inducer of neurite outgrowth 2	2.4722	0.707447	-1.8051	0.000778859
	GPX8	ENSG00000164294	glutathione peroxidase 8 (putative)	2.48586	0.0865149	-4.84465	0.000778859
	GRAMD1B	ENSG00000023171	GRAM domain containing 1B	9.41631	3.96132	-1.24918	0.000778859
	GREM2	ENSG00000180875	gremlin 2, DAN family BMP antagonist	0.714574	0.322367	-1.14838	0.0244529
	GRIK1-AS2; BACH1	ENSG00000156273	GRIK1 antisense RNA 2	4.59621	9.40824	1.03348	0.000778859
	GRIN1	ENSG00000176884	glutamate ionotropic receptor NMDA type subunit 1	7.16624	3.32819	-1.10648	0.00144964
	GRM1	ENSG00000152822	glutamate metabotropic receptor 1	1.19946	0.288112	-2.05768	0.00429822
	GRM2	ENSG00000164082	glutamate metabotropic receptor 2	0.859429	0.134177	-2.67924	0.000778859
	GRM7	ENSG00000196277	glutamate metabotropic receptor 7	7.66673	1.45411	-2.39847	0.00144964
	GSDMB	ENSG00000073605	gasdermin B	9.25036	23.4231	1.34035	0.00724909
	GTSE1	ENSG00000075218	G2 and S-phase expressed 1	5.47792	2.52895	-1.11509	0.0120915
	GYG2	ENSG00000056998	glycogenin 2	1.34452	0.204353	-2.71796	0.000778859
	H2AFX	ENSG00000188486	H2A histone family member X	26.4852	13.017	-1.02479	0.000778859
	H3F3B	ENSG00000132475	H3 histone family member 3B	586.627	1496.95	1.35151	0.000778859
	HCG27	ENSG00000206344	HLA complex group 27 (non-protein coding)	0.368931	0.967749	1.39128	0.0420391
	HDAC5	ENSG00000108840	histone deacetylase 5	13.8773	30.8331	1.15175	0.000778859
	HES2	ENSG00000069812	hes family bHLH transcription factor 2	2.85929	0.759684	-1.91218	0.0396538
	HES7	ENSG00000179111	hes family bHLH transcription factor 7	13.6854	27.4214	1.00267	0.000778859
	HESX1	ENSG00000163666	HESX homeobox 1	1.64552	4.56804	1.47303	0.00531617
	HEY1	ENSG00000164683	hes related family bHLH transcription factor with YRPW motif 1	14.6305	36.4907	1.31855	0.000778859
	HIF3A	ENSG00000124440	hypoxia inducible factor 3 alpha subunit	4.34858	9.92239	1.19014	0.0282095
	HIST1H1C	ENSG00000187837	histone cluster 1 H1 family member c	3.79843	14.3486	1.91743	0.000778859
	HIST1H4H	ENSG00000158406	histone cluster 1 H4 family member h	1.64768	0.243711	-2.75719	0.00817487
	HIST2H2BE	ENSG00000184678	histone cluster 2 H2B family member e	6.1865	13.9989	1.17811	0.000778859
	HIST3H2A	ENSG00000181218	histone cluster 3 H2A	10.1835	34.7152	1.76933	0.000778859
	HJURP	ENSG00000123485	Holliday junction recognition protein	4.27862	1.95626	-1.12905	0.00144964
	HLA-B	ENSG00000234745	major histocompatibility complex, class I, B	4.79562	0.914855	-2.3901	0.000778859
	HMGB3	ENSG00000029993	high mobility group box 3	30.6503	14.9013	-1.04046	0.00144964
	HMMR	ENSG00000072571	hyaluronan mediated motility receptor	8.30937	3.41268	-1.28384	0.000778859
	HMP19	ENSG00000170091	HMP19 protein	81.413	34.8629	-1.22357	0.000778859
	HMX2	ENSG00000188816	H6 family homeobox 2	1.04394	0.311805	-1.74332	0.0209533
	HRK	ENSG00000135116	harakiri, BCL2 interacting protein	0.400939	2.05653	2.35875	0.000778859
	HS3ST3B1; HS3ST3A1	ENSG00000153976	heparan sulfate-glucosamine 3-sulfotransferase 3B1	0.220378	2.14125	3.2804	0.000778859
	HSPA12B	ENSG00000132622	heat shock protein family A (Hsp70) member 12B	0.754229	0.272242	-1.47012	0.0399346
	HTR6	ENSG00000158748	5-hydroxytryptamine receptor 6	3.58228	1.30495	-1.45689	0.00481249
	HTRA3	ENSG00000170801	HtrA serine peptidase 3	0.530717	0.091337	-2.53867	0.00376767
	IBA57-AS1	ENSG00000203684	IBA57 antisense RNA 1 (head to head)	0.650228	3.17112	2.28597	0.0120915
	ID4	ENSG00000172201	inhibitor of DNA binding 4, HLH protein	4.43512	0.879288	-2.33457	0.000778859
	IER3	ENSG00000137331	immediate early response 3	2.46807	1.22163	-1.01457	0.044066
	IER5L	ENSG00000188483	immediate early response 5 like	1.55029	4.56	1.55649	0.000778859
	IFIH1	ENSG00000115267	interferon induced with helicase C domain 1	0.150302	0.664722	2.14489	0.00481249
	IGDCC3	ENSG00000174498	immunoglobulin superfamily DCC subclass member 3	1.31769	2.74203	1.05723	0.0103848
	IGF2	ENSG00000167244	insulin like growth factor 2	315.052	1679.21	2.41412	0.000778859
	IGLON5	ENSG00000142549	IgLON family member 5	55.3115	26.0884	-1.08417	0.000778859
	IKZF1	ENSG00000185811	IKAROS family zinc finger 1	0.285909	4.32845	3.92022	0.000778859
	IL32	ENSG00000008517	interleukin 32	23.7622	5.48087	-2.11619	0.000778859
	INA	ENSG00000148798	internexin neuronal intermediate filament protein alpha	77.5156	33.4208	-1.21374	0.000778859
	INHBA	ENSG00000122641	inhibin beta A subunit	17.4432	3.0238	-2.52822	0.000778859
	INHBE	ENSG00000139269	inhibin beta E subunit	0.601354	2.09783	1.80261	0.000778859
	INPP5F	ENSG00000198825	inositol polyphosphate-5-phosphatase F	30.6587	14.8226	-1.0485	0.000778859
	INTU	ENSG00000164066	inturned planar cell polarity protein	4.55104	9.53181	1.06655	0.000778859
	IP6K3	ENSG00000161896	inositol hexakisphosphate kinase 3	1.9186	6.80647	1.82685	0.000778859
	IRF6	ENSG00000117595	interferon regulatory factor 6	1.92804	0.451857	-2.0932	0.000778859
	ISG15	ENSG00000187608	ISG15 ubiquitin-like modifier	0.941768	3.47227	1.88243	0.000778859
	ISLR	ENSG00000129009	immunoglobulin superfamily containing leucine rich repeat	28.5597	10.8118	-1.40137	0.000778859
	ISLR2	ENSG00000167178	immunoglobulin superfamily containing leucine rich repeat 2	64.4922	24.2958	-1.40842	0.000778859
	ITGA11	ENSG00000137809	integrin subunit alpha 11	0.242881	0.905801	1.89894	0.00429822
	ITIH5	ENSG00000123243	inter-alpha-trypsin inhibitor heavy chain family member 5	4.75071	1.24889	-1.9275	0.000778859
	ITM2A	ENSG00000078596	integral membrane protein 2A	24.4701	9.86526	-1.31059	0.000778859
	ITPKB	ENSG00000143772	inositol-trisphosphate 3-kinase B	12.8076	34.5938	1.43352	0.000778859
	ITPRIP	ENSG00000148841	inositol 1,4,5-trisphosphate receptor interacting protein	1.93763	3.92405	1.01805	0.000778859
	JAKMIP1	ENSG00000152969	janus kinase and microtubule interacting protein 1	17.8463	8.05817	-1.1471	0.000778859
	JMY	ENSG00000152409	junction mediating and regulatory protein, p53 cofactor	2.08324	4.23964	1.02511	0.000778859
	KBTBD11	ENSG00000176595	kelch repeat and BTB domain containing 11	7.72968	38.2246	2.30602	0.000778859
	KBTBD8	ENSG00000163376	kelch repeat and BTB domain containing 8	1.3154	0.51201	-1.36126	0.026519
	KCNA3	ENSG00000177272	potassium voltage-gated channel subfamily A member 3	1.25707	0.263556	-2.25388	0.00207688
	KCNB1	ENSG00000158445	potassium voltage-gated channel subfamily B member 1	2.78171	1.22581	-1.18224	0.000778859
	KCNH4	ENSG00000089558	potassium voltage-gated channel subfamily H member 4	1.50131	0.67337	-1.15675	0.00629285
	KCNH6	ENSG00000173826	potassium voltage-gated channel subfamily H member 6	16.0365	7.81828	-1.03643	0.000778859
	KCNIP1	ENSG00000182132	potassium voltage-gated channel interacting protein 1	0.531316	0.118709	-2.16214	0.0190972
	KCNJ2	ENSG00000123700	potassium voltage-gated channel subfamily J member 2	2.13506	0.70973	-1.58894	0.00266268
	KCNK1	ENSG00000135750	potassium two pore domain channel subfamily K member 1	19.929	7.26746	-1.45535	0.000778859
	KCNK3	ENSG00000171303	potassium two pore domain channel subfamily K member 3	6.83943	3.13372	-1.126	0.000778859
	KCNK6	ENSG00000099337	potassium two pore domain channel subfamily K member 6	1.8235	0.858784	-1.08634	0.014519
	KCNQ3	ENSG00000184156	potassium voltage-gated channel subfamily Q member 3	0.928598	0.169045	-2.45765	0.00144964
	KCNQ5	ENSG00000185760	potassium voltage-gated channel subfamily Q member 5	1.94574	4.45539	1.19523	0.028872
	KIAA0907	ENSG00000132680	KIAA0907	31.1552	66.2759	1.08901	0.000778859
	KIAA1549L	ENSG00000110427	KIAA1549 like	1.43893	0.441565	-1.7043	0.0103848
	KIAA1755	ENSG00000149633	KIAA1755	1.32864	0.103344	-3.68442	0.000778859
	KIF11	ENSG00000138160	kinesin family member 11	5.66345	2.34592	-1.27153	0.000778859
	KIF14	ENSG00000118193	kinesin family member 14	2.72355	1.08777	-1.32412	0.000778859
	KIF1C	ENSG00000129250	kinesin family member 1C	3.0096	8.33135	1.46898	0.000778859
	KIF21A	ENSG00000139116	kinesin family member 21A	178.978	84.9179	-1.07564	0.000778859
	KIF21B	ENSG00000116852	kinesin family member 21B	2.88343	0.461175	-2.6444	0.000778859
	KIF23	ENSG00000137807	kinesin family member 23	7.01089	3.31317	-1.08138	0.0251386
	KIF4A	ENSG00000090889	kinesin family member 4A	6.28059	1.99745	-1.65274	0.0321752
	KIFC1	ENSG00000237649	kinesin family member C1	9.27337	4.25699	-1.12326	0.0133289
	KISS1R	ENSG00000116014	KISS1 receptor	12.3425	5.69084	-1.11692	0.0137351
	KLHDC8A	ENSG00000162873	kelch domain containing 8A	0.825614	0.211077	-1.9677	0.00322636
	KLHL35	ENSG00000149243	kelch like family member 35	2.24801	0.652508	-1.78458	0.00322636
	KLK14	ENSG00000129437	kallikrein related peptidase 14	0.479643	1.40311	1.5486	0.00724909
	KRT80	ENSG00000167767	keratin 80	1.35041	0.469326	-1.52473	0.000778859
	LAMA4	ENSG00000112769	laminin subunit alpha 4	7.07391	1.29642	-2.44797	0.000778859
	LAMA5	ENSG00000130702	laminin subunit alpha 5	97.8241	220.512	1.17259	0.0172455
	LAMP3	ENSG00000078081	lysosomal associated membrane protein 3	1.0112	2.87276	1.50637	0.000778859
	LBH	ENSG00000213626	limb bud and heart development	23.8566	8.96569	-1.4119	0.000778859
	LCNL1	ENSG00000214402	lipocalin like 1	0.459538	3.89976	3.08513	0.000778859
	LCP1	ENSG00000136167	lymphocyte cytosolic protein 1	6.03675	1.13582	-2.41004	0.000778859
	LDLRAP1	ENSG00000157978	low density lipoprotein receptor adaptor protein 1	3.53678	1.7374	-1.0255	0.00771856
	LDOC1	ENSG00000182195	LDOC1, regulator of NFKB signaling	17.9426	8.73047	-1.03926	0.000778859
	LEAP2	ENSG00000164406	liver enriched antimicrobial peptide 2	0.888351	2.03262	1.19414	0.0298801
	LGI3	ENSG00000168481	leucine rich repeat LGI family member 3	4.15238	1.94926	-1.09101	0.00266268
	LHFPL4	ENSG00000156959	lipoma HMGIC fusion partner-like 4	19.1887	9.35456	-1.03651	0.000778859
	LHX8	ENSG00000162624	LIM homeobox 8	0.0714789	4.18186	5.87048	0.000778859
	LIF	ENSG00000128342	LIF, interleukin 6 family cytokine	2.24669	0.698548	-1.68537	0.000778859
	LINC00632	ENSG00000203930	long intergenic non-protein coding RNA 632	11.4051	27.6707	1.27868	0.000778859
	LINC01587	ENSG00000082929	long intergenic non-protein coding RNA 1587	2.58384	0.920487	-1.48905	0.00994497
	LINGO2	ENSG00000174482	leucine rich repeat and Ig domain containing 2	12.9075	5.10345	-1.33867	0.000778859
	LMNTD1	ENSG00000152936	lamin tail domain containing 1	5.15485	1.84678	-1.48091	0.0230665
	LMX1B	ENSG00000136944	LIM homeobox transcription factor 1 beta	0.252771	1.32694	2.3922	0.000778859
	LOC100287413; GLYATL1	ENSG00000166840	uncharacterized LOC100287413	0.674923	0.147866	-2.19043	0.000778859
	LOC100996455	ENSG00000181908	uncharacterized LOC100996455	0.495608	0.164308	-1.5928	0.0190972
	LPP	ENSG00000145012	LIM domain containing preferred translocation partner in lipoma	0.557227	0.235576	-1.24207	0.0292077
	LRGUK	ENSG00000155530	leucine rich repeats and guanylate kinase domain containing	1.81482	0.732606	-1.30872	0.00322636
	LRP1B	ENSG00000168702	LDL receptor related protein 1B	0.505103	0.179191	-1.49508	0.0172455
	LRRC32	ENSG00000137507	leucine rich repeat containing 32	0.716769	0.156539	-2.19498	0.00322636
	LRRC63	ENSG00000173988	leucine rich repeat containing 63	1.70989	0.748258	-1.19229	0.0230665
	LRRC66	ENSG00000188993	leucine rich repeat containing 66	0.524206	0.124737	-2.07125	0.00950177
	LST1	ENSG00000204482	leukocyte specific transcript 1	0.30583	0.731761	1.25864	0.029547
	LTBP1	ENSG00000049323	latent transforming growth factor beta binding protein 1	1.37939	3.43109	1.31464	0.000778859
	LUM	ENSG00000139329	lumican	50.129	19.577	-1.35649	0.000778859
	LYNX1	ENSG00000180155	Ly6/neurotoxin 1	24.554	10.4851	-1.22762	0.00322636
	MAB21L2	ENSG00000181541	mab-21 like 2	7.95883	51.9381	2.70617	0.0086243
	MAD2L1	ENSG00000164109	mitotic arrest deficient 2 like 1	24.5397	11.1503	-1.13803	0.000778859
	MAGEA10	ENSG00000124260	MAGE family member A10	12.2456	3.4129	-1.8432	0.000778859
	MAGEA12	ENSG00000213401	MAGE family member A12	27.6784	9.63436	-1.5225	0.000778859
	MAGEA6	ENSG00000197172	MAGE family member A6	21.2298	7.19416	-1.56119	0.00581308
	MAGEC1	ENSG00000155495	MAGE family member C1	1.25952	0.276427	-2.1879	0.0387628
	MAGEC2	ENSG00000046774	MAGE family member C2	0.868528	0.194133	-2.16153	0.00677393
	MAML2	ENSG00000184384	mastermind like transcriptional coactivator 2	1.41931	0.314289	-2.17503	0.000778859
	MAN1C1	ENSG00000117643	mannosidase alpha class 1C member 1	1.43434	0.4597	-1.64162	0.00144964
	MAOB	ENSG00000069535	monoamine oxidase B	6.11406	2.05828	-1.57069	0.000778859
	MAP3K5	ENSG00000197442	mitogen-activated protein kinase kinase kinase 5	1.30816	4.57993	1.80779	0.000778859
	MARCH1	ENSG00000145416	membrane associated ring-CH-type finger 1	0.617778	2.46211	1.99473	0.000778859
	MARCH11	ENSG00000183654	membrane associated ring-CH-type finger 11	102.053	25.4808	-2.00184	0.000778859
	MARCH4	ENSG00000144583	membrane associated ring-CH-type finger 4	18.3837	7.2969	-1.33307	0.000778859
	MCM10	ENSG00000065328	minichromosome maintenance 10 replication initiation factor	2.69937	0.843712	-1.6778	0.000778859
	MCTP2	ENSG00000140563	multiple C2 and transmembrane domain containing 2	1.98739	0.452442	-2.13507	0.000778859
	MECOM	ENSG00000085276	MDS1 and EVI1 complex locus	0.8791	0.13065	-2.75032	0.000778859
	MEGF11	ENSG00000157890	multiple EGF like domains 11	2.64316	0.895098	-1.56215	0.00817487
	MELK	ENSG00000165304	maternal embryonic leucine zipper kinase	11.7245	4.75086	-1.30327	0.000778859
	MEST	ENSG00000106484	mesoderm specific transcript	2.91815	14.1632	2.27902	0.000778859
	METTL22	ENSG00000067365	methyltransferase like 22	18.68	48.6498	1.38094	0.00322636
	MFAP4	ENSG00000166482	microfibrillar associated protein 4	129.723	424.331	1.70976	0.000778859
	MGAT4C	ENSG00000182050	MGAT4 family member C	0.835758	0.278641	-1.58468	0.0353388
	MGAT5B	ENSG00000167889	mannosyl (alpha-1,6-)-glycoprotein beta-1,6-N-acetyl-glucosaminyltransferase, isozyme B	19.5712	9.65761	-1.01899	0.000778859
	MICB	ENSG00000204516	MHC class I polypeptide-related sequence B	0.876666	0.1008	-3.12052	0.0120915
	MID1	ENSG00000101871	midline 1	1.62788	0.686576	-1.24551	0.0237524
	MIXL1	ENSG00000185155	Mix paired-like homeobox	1.555	0.429537	-1.85607	0.0120915
	MKI67	ENSG00000148773	marker of proliferation Ki-67	6.88199	2.41158	-1.51285	0.000778859
	MKKS	ENSG00000125863	McKusick-Kaufman syndrome	20.9805	10.2278	-1.03655	0.000778859
	MLXIP	ENSG00000175727	MLX interacting protein	10.1479	21.6568	1.09364	0.000778859
	MMD2	ENSG00000136297	monocyte to macrophage differentiation associated 2	1.19977	0.378774	-1.66334	0.00207688
	MON2	ENSG00000061987	MON2 homolog, regulator of endosome-to-Golgi trafficking	12.1249	33.2534	1.45553	0.000778859
	MPZ	ENSG00000158887	myelin protein zero	1.23055	3.51318	1.51347	0.00724909
	MRAP2	ENSG00000135324	melanocortin 2 receptor accessory protein 2	16.1155	6.62138	-1.28325	0.000778859
	MTMR11	ENSG00000014914	myotubularin related protein 11	1.11615	4.05868	1.86248	0.000778859
	MUC4	ENSG00000145113	mucin 4, cell surface associated	0.654251	0.256323	-1.35188	0.0390656
	MXRA8	ENSG00000162576	matrix remodeling associated 8	35.4642	122.872	1.79272	0.000778859
	MYBL2	ENSG00000101057	MYB proto-oncogene like 2	14.9247	5.79127	-1.36575	0.000778859
	MYC	ENSG00000136997	MYC proto-oncogene, bHLH transcription factor	2.30489	0.406317	-2.50402	0.000778859
	MYCL	ENSG00000116990	MYCL proto-oncogene, bHLH transcription factor	2.13002	5.3019	1.31564	0.000778859
	MYCN	ENSG00000134323	MYCN proto-oncogene, bHLH transcription factor	1.97933	3.98064	1.00799	0.00481249
	MYLIP	ENSG00000007944	myosin regulatory light chain interacting protein	2.11867	4.45684	1.07287	0.00144964
	MYLK	ENSG00000065534	myosin light chain kinase	9.56721	3.39768	-1.49355	0.000778859
	NAA25	ENSG00000111300	N(alpha)-acetyltransferase 25, NatB auxiliary subunit	5.56614	12.7726	1.1983	0.000778859
	NAGS	ENSG00000161653	N-acetylglutamate synthase	1.71645	0.824961	-1.05703	0.0183493
	NAPB	ENSG00000125814	NSF attachment protein beta	31.9753	14.2271	-1.16832	0.000778859
	NCAN	ENSG00000130287	neurocan	10.6623	2.6833	-1.99044	0.000778859
	NCAPG	ENSG00000109805	non-SMC condensin I complex subunit G	5.88371	2.20006	-1.41918	0.0458395
	NCAPH	ENSG00000121152	non-SMC condensin I complex subunit H	4.17662	1.82752	-1.19244	0.00531617
	NDC80	ENSG00000080986	NDC80, kinetochore complex component	4.38897	1.84	-1.25417	0.00376767
	NDRG1	ENSG00000104419	N-myc downstream regulated 1	10.5525	28.734	1.44518	0.000778859
	NEDD9	ENSG00000111859	neural precursor cell expressed, developmentally down-regulated 9	3.84762	11.9772	1.63826	0.000778859
	NEFH	ENSG00000100285	neurofilament heavy	14.9834	5.36589	-1.48147	0.000778859
	NEFM	ENSG00000104722	neurofilament medium	50.1178	14.9809	-1.7422	0.000778859
	NEIL3	ENSG00000109674	nei like DNA glycosylase 3	1.99535	0.657684	-1.60118	0.000778859
	NEK10	ENSG00000163491	NIMA related kinase 10	1.05107	0.451894	-1.2178	0.044066
	NEK2	ENSG00000117650	NIMA related kinase 2	8.16799	3.94571	-1.0497	0.000778859
	NEK6	ENSG00000119408	NIMA related kinase 6	2.99764	1.35408	-1.14651	0.00266268
	NELL1	ENSG00000165973	neural EGFL like 1	16.296	7.56944	-1.10626	0.00322636
	NELL2	ENSG00000184613	neural EGFL like 2	22.4362	57.5444	1.35885	0.000778859
	NFATC4	ENSG00000100968	nuclear factor of activated T-cells 4	6.92171	17.4352	1.3328	0.00266268
	NGFR	ENSG00000064300	nerve growth factor receptor	20.2488	59.0437	1.54395	0.000778859
	NKAIN4	ENSG00000101198	sodium/potassium transporting ATPase interacting 4	1.10853	0.131704	-3.07327	0.000778859
	NKX2-5	ENSG00000183072	NK2 homeobox 5	0.087384	1.82612	4.38527	0.000778859
	NME5	ENSG00000112981	NME/NM23 family member 5	6.83645	2.65157	-1.3664	0.00771856
	NMNAT2	ENSG00000157064	nicotinamide nucleotide adenylyltransferase 2	48.8636	21.6919	-1.17161	0.00581308
	NMRK2	ENSG00000077009	nicotinamide riboside kinase 2	0.914809	0.210375	-2.12051	0.0129036
	NMU	ENSG00000109255	neuromedin U	13.488	5.57166	-1.27549	0.000778859
	NNAT	ENSG00000053438	neuronatin	212.182	48.8598	-2.11858	0.000778859
	NOB1	ENSG00000141101	NIN1/PSMD8 binding protein 1 homolog	7.82356	17.0806	1.12646	0.000778859
	NOL6	ENSG00000165271	nucleolar protein 6	8.96138	17.9807	1.00465	0.000778859
	NPIPA7	ENSG00000214967	nuclear pore complex interacting protein family member A7	0.736759	2.21968	1.59109	0.00322636
	NPPC	ENSG00000163273	natriuretic peptide C	0.711711	11.0145	3.95196	0.000778859
	NPTX2	ENSG00000106236	neuronal pentraxin 2	85.4472	36.529	-1.22599	0.000778859
	NPY	ENSG00000122585	neuropeptide Y	1613.76	765.48	-1.07599	0.00207688
	NR4A1	ENSG00000123358	nuclear receptor subfamily 4 group A member 1	13.9935	37.6679	1.42858	0.000778859
	NRCAM	ENSG00000091129	neuronal cell adhesion molecule	223.136	99.1952	-1.16958	0.000778859
	NRGN	ENSG00000154146	neurogranin	17.0127	4.69566	-1.85721	0.00207688
	NRSN1	ENSG00000152954	neurensin 1	29.6812	13.7193	-1.11334	0.000778859
	NRXN1	ENSG00000179915	neurexin 1	13.8484	5.43438	-1.34954	0.000778859
	NSG1	ENSG00000168824	neuron specific gene family member 1	50.9892	22.871	-1.15667	0.0399346
	NT5E	ENSG00000135318	5'-nucleotidase ecto	4.7674	0.864326	-2.46355	0.000778859
	NTM	ENSG00000182667	neurotrimin	1.01457	0.187718	-2.43423	0.000778859
	NTNG1	ENSG00000162631	netrin G1	0.868694	0.271906	-1.67574	0.00429822
	NUDT11	ENSG00000196368	nudix hydrolase 11	4.11986	1.24953	-1.72121	0.000778859
	NUPR1	ENSG00000176046	nuclear protein 1, transcriptional regulator	0.112402	1.68387	3.90504	0.00581308
	NUSAP1	ENSG00000137804	nucleolar and spindle associated protein 1	27.7909	12.7197	-1.12755	0.000778859
	NXT2	ENSG00000101888	nuclear transport factor 2 like export factor 2	3.58079	11.6409	1.70085	0.000778859
	NYAP2	ENSG00000144460	neuronal tyrosine-phosphorylated phosphoinositide-3-kinase adaptor 2	1.91097	0.702432	-1.44388	0.00207688
	OLFM3	ENSG00000118733	olfactomedin 3	7.52168	2.2094	-1.7674	0.000778859
	OLFML3	ENSG00000116774	olfactomedin like 3	5.03875	1.8792	-1.42294	0.000778859
	OPRM1	ENSG00000112038	opioid receptor mu 1	16.9392	5.36475	-1.65879	0.000778859
	ORC1	ENSG00000085840	origin recognition complex subunit 1	0.958836	0.416802	-1.20192	0.00906689
	OSBPL7	ENSG00000006025	oxysterol binding protein like 7	8.43829	18.3146	1.11797	0.000778859
	OSCAR	ENSG00000170909	osteoclast associated, immunoglobulin-like receptor	0.271122	1.97343	2.86369	0.000778859
	OTOR	ENSG00000125879	otoraplin	3.2646	0.670542	-2.28351	0.00207688
	PADI2	ENSG00000117115	peptidyl arginine deiminase 2	0.47217	0.0938597	-2.33073	0.000778859
	PAEP	ENSG00000122133	progestagen associated endometrial protein	0.136928	0.475992	1.79752	0.0331388
	PAH	ENSG00000171759	phenylalanine hydroxylase	0.0080096	0.563161	6.13567	0.000778859
	PAK5	ENSG00000101349	p21 (RAC1) activated kinase 5	1.65374	0.758039	-1.12539	0.00531617
	PAPPA2	ENSG00000116183	pappalysin 2	0.514217	3.19506	2.63539	0.000778859
	PAPSS2	ENSG00000198682	3'-phosphoadenosine 5'-phosphosulfate synthase 2	2.11655	0.960488	-1.13987	0.00817487
	PARP11	ENSG00000111224	poly(ADP-ribose) polymerase family member 11	1.93049	0.934702	-1.04639	0.0213121
	PATJ	ENSG00000132849	PATJ, crumbs cell polarity complex component	3.25265	7.39668	1.18526	0.000778859
	PCDH17	ENSG00000118946	protocadherin 17	0.952186	0.379966	-1.32537	0.000778859
	PCDH18	ENSG00000189184	protocadherin 18	3.55005	1.69736	-1.06455	0.000778859
	PCDH20	ENSG00000197991	protocadherin 20	0.798234	3.92626	2.29827	0.000778859
	PCDH9	ENSG00000184226	protocadherin 9	1.357	0.124776	-3.44301	0.000778859
	PCDHB2	ENSG00000112852	protocadherin beta 2	4.40669	0.795292	-2.47014	0.000778859
	PCNA	ENSG00000132646	proliferating cell nuclear antigen	58.2625	21.4657	-1.44054	0.000778859
	PDCD4	ENSG00000150593	programmed cell death 4	49.5216	109.553	1.1455	0.00724909
	PDE3A	ENSG00000172572	phosphodiesterase 3A	7.91948	21.5118	1.44165	0.000778859
	PDK4	ENSG00000004799	pyruvate dehydrogenase kinase 4	1.49927	3.62531	1.27385	0.000778859
	PDZK1	ENSG00000174827	PDZ domain containing 1	2.84655	1.28174	-1.15111	0.0356726
	PHACTR3	ENSG00000087495	phosphatase and actin regulator 3	3.53814	1.73958	-1.02425	0.00581308
	PHF21B	ENSG00000056487	PHD finger protein 21B	42.1545	20.0784	-1.07004	0.000778859
	PHKG1	ENSG00000164776	phosphorylase kinase catalytic subunit gamma 1	0.54724	1.44832	1.40413	0.0125074
	PHLDA2	ENSG00000181649	pleckstrin homology like domain family A member 2	1.93588	0.538988	-1.84467	0.00771856
	PHYHIPL	ENSG00000165443	phytanoyl-CoA 2-hydroxylase interacting protein like	40.8636	14.9736	-1.4484	0.000778859
	PIFO	ENSG00000173947	primary cilia formation	2.14036	0.558447	-1.93837	0.0112329
	PIMREG	ENSG00000129195	PICALM interacting mitotic regulator	5.26274	2.21058	-1.25139	0.00906689
	PIWIL2	ENSG00000197181	piwi like RNA-mediated gene silencing 2	0.180674	1.62097	3.1654	0.000778859
	PKP2	ENSG00000057294	plakophilin 2	2.36082	5.33004	1.17486	0.0108164
	PLAUR	ENSG00000011422	plasminogen activator, urokinase receptor	5.97822	2.95804	-1.01507	0.0183493
	PLCXD3	ENSG00000182836	phosphatidylinositol specific phospholipase C X domain containing 3	47.6986	22.6963	-1.07149	0.000778859
	PLEKHA2	ENSG00000169499	pleckstrin homology domain containing A2	8.14066	17.2737	1.08536	0.000778859
	PLEKHB1	ENSG00000021300	pleckstrin homology domain containing B1	12.08	5.93313	-1.02576	0.000778859
	PLIN5	ENSG00000214456	perilipin 5	1.06441	0.427641	-1.31558	0.0495463
	PLK2	ENSG00000145632	polo like kinase 2	22.9692	10.4733	-1.13298	0.0443525
	PLLP	ENSG00000102934	plasmolipin	3.21989	1.57643	-1.03035	0.0328222
	PLPP3	ENSG00000162407	phospholipid phosphatase 3	8.24047	3.08377	-1.41803	0.000778859
	PLPP4	ENSG00000203805	phospholipid phosphatase 4	3.42403	0.556561	-2.62108	0.000778859
	PLXDC2	ENSG00000120594	plexin domain containing 2	0.303266	1.05226	1.79483	0.000778859
	PLXNA4	ENSG00000221866	plexin A4	4.98021	1.06538	-2.22483	0.000778859
	PNCK	ENSG00000130822	pregnancy up-regulated nonubiquitous CaM kinase	12.6754	31.5864	1.31727	0.00724909
	PNMA3	ENSG00000183837	paraneoplastic Ma antigen 3	3.14003	1.46839	-1.09654	0.0103848
	POC1A	ENSG00000164087	POC1 centriolar protein A	3.19927	1.47476	-1.11726	0.00817487
	POLQ	ENSG00000051341	DNA polymerase theta	1.22339	0.442342	-1.46765	0.0108164
	POPDC2	ENSG00000121577	popeye domain containing 2	43.201	9.39032	-2.20182	0.000778859
	POU3F3	ENSG00000198914	POU class 3 homeobox 3	6.31787	2.82445	-1.16147	0.000778859
	POU5F1	ENSG00000204531	POU class 5 homeobox 1	1.87561	0.704069	-1.41357	0.00481249
	PPEF1	ENSG00000086717	protein phosphatase with EF-hand domain 1	1.96243	0.401042	-2.29082	0.000778859
	PPP2R2B	ENSG00000156475	protein phosphatase 2 regulatory subunit Bbeta	1.9691	0.650843	-1.59715	0.000778859
	PPP2R2C	ENSG00000074211	protein phosphatase 2 regulatory subunit Bgamma	27.9862	11.0758	-1.33731	0.000778859
	PPT1	ENSG00000131238	palmitoyl-protein thioesterase 1	49.8866	7512.55	7.23451	0.000778859
	PQLC2L	ENSG00000174899	PQ loop repeat containing 2 like	1.33391	0	-Infinity	0.000778859
	PRKCA	ENSG00000154229	protein kinase C alpha	7.37285	2.70719	-1.44542	0.000778859
	PRLHR	ENSG00000119973	prolactin releasing hormone receptor	4.51367	1.49905	-1.59025	0.000778859
	PRNP	ENSG00000171867	prion protein	14.0891	6.46236	-1.12445	0.00144964
	PROCA1	ENSG00000167525	protein interacting with cyclin A1	3.91557	7.85002	1.00348	0.0125074
	PRR29	ENSG00000224383	proline rich 29	5.11364	2.05319	-1.31649	0.0305589
	PRRX2	ENSG00000167157	paired related homeobox 2	3.55148	0.730344	-2.28177	0.000778859
	PRSS35	ENSG00000146250	protease, serine 35	2.72139	1.21829	-1.15949	0.00322636
	PRTFDC1	ENSG00000099256	phosphoribosyl transferase domain containing 1	1.10336	0.258581	-2.09322	0.0086243
	PRTG	ENSG00000166450	protogenin	4.33632	10.7919	1.31541	0.000778859
	PTCHD4	ENSG00000244694	patched domain containing 4	4.56642	1.08391	-2.07482	0.000778859
	PTER	ENSG00000165983	phosphotriesterase related	0.378079	2.83183	2.90498	0.000778859
	PTGDS	ENSG00000107317	prostaglandin D2 synthase	2.91102	21.4548	2.88171	0.000778859
	PTGER3	ENSG00000050628	prostaglandin E receptor 3	1.61203	0.723363	-1.15609	0.016484
	PTGIS	ENSG00000124212	prostaglandin I2 synthase	1.13429	0.397875	-1.5114	0.00677393
	PTPN14	ENSG00000152104	protein tyrosine phosphatase, non-receptor type 14	1.31743	2.98549	1.18024	0.0275375
	PTPN3	ENSG00000070159	protein tyrosine phosphatase, non-receptor type 3	3.18695	11.6846	1.87436	0.000778859
	PTPRD	ENSG00000153707	protein tyrosine phosphatase, receptor type D	0.288403	2.19867	2.93048	0.000778859
	PTPRM	ENSG00000173482	protein tyrosine phosphatase, receptor type M	27.3477	56.5202	1.04735	0.000778859
	PTPRO	ENSG00000151490	protein tyrosine phosphatase, receptor type O	9.43741	3.92118	-1.2671	0.0455329
	PTTG1	ENSG00000164611	pituitary tumor-transforming 1	40.737	19.979	-1.02785	0.000778859
	PXDC1	ENSG00000168994	PX domain containing 1	2.0998	4.24086	1.0141	0.00906689
	QPCT	ENSG00000115828	glutaminyl-peptide cyclotransferase	0.658699	1.86539	1.50178	0.00429822
	QRICH2	ENSG00000129646	glutamine rich 2	2.7626	1.30134	-1.08603	0.00817487
	RALGAPA2	ENSG00000188559	Ral GTPase activating protein catalytic alpha subunit 2	5.69035	2.77955	-1.03366	0.00581308
	RASGEF1A	ENSG00000198915	RasGEF domain family member 1A	0.455307	0.0530487	-3.10145	0.00481249
	RASL11B	ENSG00000128045	RAS like family 11 member B	19.6868	6.81054	-1.53138	0.000778859
	RASSF2	ENSG00000101265	Ras association domain family member 2	3.90867	1.67956	-1.21859	0.000778859
	RBP7	ENSG00000162444	retinol binding protein 7	1.40263	0.35339	-1.9888	0.0129036
	RBPMS	ENSG00000157110	RNA binding protein with multiple splicing	16.4158	48.4059	1.5601	0.000778859
	RCN3	ENSG00000142552	reticulocalbin 3	12.7101	5.93511	-1.09863	0.00322636
	RDH16	ENSG00000139547	retinol dehydrogenase 16 (all-trans)	0.332452	1.20701	1.86022	0.000778859
	RELN	ENSG00000189056	reelin	3.41577	13.9061	2.02544	0.00817487
	REN	ENSG00000143839	renin	0.107599	0.719424	2.74118	0.00629285
	RGMA	ENSG00000182175	repulsive guidance molecule family member a	4.60974	1.77622	-1.37588	0.000778859
	RGPD5	ENSG00000015568	RANBP2-like and GRIP domain containing 5	1.08251	2.99069	1.4661	0.00629285
	RGS2	ENSG00000116741	regulator of G-protein signaling 2	66.2637	18.6111	-1.83205	0.000778859
	RGS3	ENSG00000138835	regulator of G-protein signaling 3	5.05754	2.46693	-1.03572	0.00207688
	RGS4	ENSG00000117152	regulator of G-protein signaling 4	83.5537	325.658	1.96258	0.000778859
	RHBDF1	ENSG00000007384	rhomboid 5 homolog 1	11.8201	24.6906	1.06272	0.000778859
	RHOV	ENSG00000104140	ras homolog family member V	1.07577	0.482743	-1.15604	0.0387628
	RICTOR	ENSG00000164327	RPTOR independent companion of MTOR complex 2	3.47431	7.16003	1.04324	0.00266268
	RIMS4	ENSG00000101098	regulating synaptic membrane exocytosis 4	19.2682	7.9804	-1.27169	0.000778859
	RIT2	ENSG00000152214	Ras like without CAAX 2	5.98709	2.78625	-1.10353	0.026519
	RMI2	ENSG00000175643	RecQ mediated genome instability 2	5.09965	1.72096	-1.56718	0.000778859
	RND1	ENSG00000172602	Rho family GTPase 1	2.01287	0.693076	-1.53817	0.00144964
	ROBO2	ENSG00000185008	roundabout guidance receptor 2	4.31135	22.4406	2.3799	0.000778859
	ROPN1B	ENSG00000114547	rhophilin associated tail protein 1B	0.498721	0.152464	-1.70977	0.01166
	RPH3A	ENSG00000089169	rabphilin 3A	11.2263	3.09825	-1.85736	0.0198347
	RPL22L1	ENSG00000163584	ribosomal protein L22 like 1	18.8173	38.696	1.04012	0.00144964
	RRAGD	ENSG00000025039	Ras related GTP binding D	6.41069	16.1865	1.33624	0.000778859
	RRM2	ENSG00000171848	ribonucleotide reductase regulatory subunit M2	17.7865	3.7483	-2.24647	0.000778859
	RSPH4A	ENSG00000111834	radial spoke head 4 homolog A	0.631423	0.16834	-1.90723	0.00322636
	RUFY4	ENSG00000188282	RUN and FYVE domain containing 4	0.139235	1.22689	3.13941	0.00481249
	RYR1	ENSG00000196218	ryanodine receptor 1	1.39442	0.205484	-2.76257	0.00724909
	S100A10	ENSG00000197747	S100 calcium binding protein A10	26.1471	4.28008	-2.61094	0.000778859
	S100A4	ENSG00000196154	S100 calcium binding protein A4	5.04118	1.50003	-1.74877	0.00817487
	S100B	ENSG00000160307	S100 calcium binding protein B	12.3356	3.56948	-1.78904	0.000778859
	S1PR3	ENSG00000213694	sphingosine-1-phosphate receptor 3	6.51491	3.17763	-1.03579	0.00144964
	SAFB2	ENSG00000130254	scaffold attachment factor B2	14.9193	36.3562	1.28502	0.0393558
	SAMD9	ENSG00000205413	sterile alpha motif domain containing 9	0.429365	1.42863	1.73436	0.000778859
	SBSPON	ENSG00000164764	somatomedin B and thrombospondin type 1 domain containing	1.14076	0.54138	-1.07529	0.0356726
	SCARA3	ENSG00000168077	scavenger receptor class A member 3	6.3098	1.80304	-1.80716	0.000778859
	SCML4	ENSG00000146285	sex comb on midleg like 4 (Drosophila)	1.85512	0.865419	-1.10004	0.0449335
	SCN2B	ENSG00000149575	sodium voltage-gated channel beta subunit 2	0.555534	0.0667039	-3.05803	0.00207688
	SCN4B	ENSG00000177098	sodium voltage-gated channel beta subunit 4	8.69985	1.86135	-2.22464	0.000778859
	SCRG1	ENSG00000164106	stimulator of chondrogenesis 1	2.36205	6.23483	1.40031	0.000778859
	SCUBE3	ENSG00000146197	signal peptide, CUB domain and EGF like domain containing 3	0.485456	0.233623	-1.05516	0.0223802
	SEL1L3	ENSG00000091490	SEL1L family member 3	13.4707	4.75041	-1.5037	0.00581308
	SEMA3C	ENSG00000075223	semaphorin 3C	110.376	22.2506	-2.31052	0.000778859
	SEMA5B	ENSG00000082684	semaphorin 5B	37.4552	75.0994	1.00364	0.000778859
	SERPINE2	ENSG00000135919	serpin family E member 2	0.802735	2.80867	1.80689	0.000778859
	SERPING1	ENSG00000149131	serpin family G member 1	22.061	10.2877	-1.10057	0.000778859
	SERTM1	ENSG00000180440	serine rich and transmembrane domain containing 1	2.49193	0.8996	-1.46991	0.00266268
	SEZ6L	ENSG00000100095	seizure related 6 homolog like	35.5005	15.9461	-1.15464	0.00266268
	SFT2D1	ENSG00000198818	SFT2 domain containing 1	27.7675	59.312	1.09493	0.000778859
	SH2D5	ENSG00000189410	SH2 domain containing 5	0.658061	1.70251	1.37138	0.00629285
	SHCBP1	ENSG00000171241	SHC binding and spindle associated 1	2.09539	0.74587	-1.49022	0.0157029
	SHD	ENSG00000105251	Src homology 2 domain containing transforming protein D	23.9018	54.3941	1.18633	0.000778859
	SIK1	ENSG00000142178	salt inducible kinase 1	2.25475	7.73435	1.77831	0.000778859
	SIRPA	ENSG00000198053	signal regulatory protein alpha	0.393912	1.2925	1.71422	0.000778859
	SIX6	ENSG00000184302	SIX homeobox 6	3.45843	1.66745	-1.05248	0.0179828
	SKA3	ENSG00000165480	spindle and kinetochore associated complex subunit 3	3.1762	0.880988	-1.85011	0.000778859
	SKP2	ENSG00000145604	S-phase kinase associated protein 2	11.9799	26.745	1.15865	0.000778859
	SLC15A2	ENSG00000163406	solute carrier family 15 member 2	0.549171	1.52453	1.47304	0.0467071
	SLC18A2	ENSG00000165646	solute carrier family 18 member A2	11.2072	33.4219	1.57636	0.000778859
	SLC18A3	ENSG00000187714	solute carrier family 18 member A3	56.3619	25.9678	-1.118	0.000778859
	SLC25A45	ENSG00000162241	solute carrier family 25 member 45	6.66224	3.24833	-1.03631	0.00994497
	SLC2A10	ENSG00000197496	solute carrier family 2 member 10	2.43998	0.973234	-1.32601	0.0446466
	SLC2A6	ENSG00000160326	solute carrier family 2 member 6	11.8372	5.55936	-1.09033	0.000778859
	SLC30A3	ENSG00000115194	solute carrier family 30 member 3	4.4533	2.18954	-1.02425	0.0129036
	SLC35F3	ENSG00000183780	solute carrier family 35 member F3	3.32221	0.737709	-2.17102	0.000778859
	SLC44A2	ENSG00000129353	solute carrier family 44 member 2	103.84	258.208	1.31417	0.000778859
	SLC46A3	ENSG00000139508	solute carrier family 46 member 3	0.521868	2.07259	1.98967	0.000778859
	SLC5A5	ENSG00000105641	solute carrier family 5 member 5	2.80072	0.446685	-2.64847	0.0108164
	SLC6A19	ENSG00000174358	solute carrier family 6 member 19	0.114319	1.1202	3.29262	0.000778859
	SLC6A2	ENSG00000103546	solute carrier family 6 member 2	192.989	70.9418	-1.44381	0.00266268
	SLC7A10	ENSG00000130876	solute carrier family 7 member 10	3.89949	1.44185	-1.43537	0.00207688
	SLC8A3	ENSG00000100678	solute carrier family 8 member A3	24.4154	9.18371	-1.41064	0.000778859
	SLIT2	ENSG00000145147	slit guidance ligand 2	5.92578	1.34131	-2.14336	0.000778859
	SMPD3	ENSG00000103056	sphingomyelin phosphodiesterase 3	8.77123	3.15531	-1.475	0.00629285
	SNAP25	ENSG00000132639	synaptosome associated protein 25	141.62	63.7916	-1.15059	0.000778859
	SNAP91	ENSG00000065609	synaptosome associated protein 91	30.5359	13.4765	-1.18006	0.000778859
	SNTG2	ENSG00000172554	syntrophin gamma 2	2.96154	1.05523	-1.48879	0.00906689
	SOSTDC1	ENSG00000171243	sclerostin domain containing 1	3.6383	1.49561	-1.28253	0.00207688
	SOX13	ENSG00000143842	SRY-box 13	3.676	1.64128	-1.16331	0.00429822
	SPARC	ENSG00000113140	secreted protein acidic and cysteine rich	53.0487	121.65	1.19735	0.000778859
	SPC25	ENSG00000152253	SPC25, NDC80 kinetochore complex component	7.3395	2.45648	-1.57909	0.000778859
	SPEF1	ENSG00000101222	sperm flagellar 1	1.99946	0.674827	-1.56702	0.00581308
	SPON2	ENSG00000159674	spondin 2	3.12549	11.2078	1.84235	0.000778859
	SPP1	ENSG00000118785	secreted phosphoprotein 1	3.11376	1.19862	-1.37728	0.0103848
	SPTB	ENSG00000070182	spectrin beta, erythrocytic	3.84123	8.53657	1.15209	0.00144964
	SPTSSB	ENSG00000196542	serine palmitoyltransferase small subunit B	3.60281	0.91708	-1.974	0.000778859
	SRRM4	ENSG00000139767	serine/arginine repetitive matrix 4	6.23557	2.54581	-1.29239	0.00376767
	SSFA2	ENSG00000138434	sperm specific antigen 2	7.28167	16.5016	1.18027	0.000778859
	SSUH2	ENSG00000125046	ssu-2 homolog (C. elegans)	1.05802	0.252257	-2.06841	0.0103848
	ST8SIA2	ENSG00000140557	ST8 alpha-N-acetyl-neuraminide alpha-2,8-sialyltransferase 2	7.39623	2.40353	-1.62164	0.000778859
	ST8SIA5	ENSG00000101638	ST8 alpha-N-acetyl-neuraminide alpha-2,8-sialyltransferase 5	0.456029	0.0990903	-2.20231	0.029547
	STARD13	ENSG00000133121	StAR related lipid transfer domain containing 13	3.1812	7.32284	1.20283	0.000778859
	STEAP2	ENSG00000157214	STEAP2 metalloreductase	2.86347	6.15955	1.10506	0.000778859
	STS	ENSG00000101846	steroid sulfatase	1.59721	0.719661	-1.15016	0.00581308
	SULT4A1	ENSG00000130540	sulfotransferase family 4A member 1	13.1677	5.73711	-1.19861	0.000778859
	SUSD2	ENSG00000099994	sushi domain containing 2	1.28558	10.8478	3.07691	0.000778859
	SV2C	ENSG00000122012	synaptic vesicle glycoprotein 2C	17.0088	5.24935	-1.69607	0.000778859
	SYBU	ENSG00000147642	syntabulin	4.36197	1.52296	-1.51811	0.000778859
	SYNPO2	ENSG00000172403	synaptopodin 2	53.5913	22.2576	-1.2677	0.000778859
	SYPL1	ENSG00000008282	synaptophysin like 1	18.8356	41.5122	1.14007	0.000778859
	SYT13	ENSG00000019505	synaptotagmin 13	6.10397	1.05202	-2.53659	0.000778859
	SYT8	ENSG00000149043	synaptotagmin 8	1.64558	5.55655	1.75559	0.000778859
	SYTL1	ENSG00000142765	synaptotagmin like 1	4.65911	12.5228	1.42643	0.000778859
	SYTL2	ENSG00000137501	synaptotagmin like 2	2.59652	0.980316	-1.40526	0.034712
	T	ENSG00000164458	T brachyury transcription factor	0.981108	0.464839	-1.07768	0.0458395
	TAC3	ENSG00000166863	tachykinin 3	5.73066	12.9972	1.18143	0.00207688
	TAF4B	ENSG00000141384	TATA-box binding protein associated factor 4b	0.493093	1.24946	1.34137	0.000778859
	TBC1D15	ENSG00000121749	TBC1 domain family member 15	9.9208	22.9301	1.20871	0.000778859
	TBX18	ENSG00000112837	T-box 18	1.93467	3.92965	1.02231	0.000778859
	TBX3	ENSG00000135111	T-box 3	11.4558	4.31429	-1.40888	0.000778859
	TCEAL2	ENSG00000184905	transcription elongation factor A like 2	3.2041	0.995709	-1.68612	0.000778859
	TCERG1L	ENSG00000176769	transcription elongation regulator 1 like	0.740433	0.265533	-1.47948	0.0103848
	TCF15	ENSG00000125878	transcription factor 15	1.04844	0.179025	-2.55001	0.00724909
	TF	ENSG00000091513	transferrin	0.232161	0.639002	1.46069	0.0213121
	TFAP2E	ENSG00000116819	transcription factor AP-2 epsilon	1.74262	3.89179	1.15917	0.000778859
	TFAP4	ENSG00000090447	transcription factor AP-4	3.23144	7.10344	1.13634	0.000778859
	TFPI	ENSG00000003436	tissue factor pathway inhibitor	0.215686	2.26944	3.39534	0.00144964
	TGFA	ENSG00000163235	transforming growth factor alpha	1.19265	0.470103	-1.34313	0.0359884
	TGM2	ENSG00000198959	transglutaminase 2	4.60137	0.724999	-2.66601	0.00481249
	THSD4	ENSG00000187720	thrombospondin type 1 domain containing 4	21.9929	9.8109	-1.16458	0.000778859
	THY1	ENSG00000154096	Thy-1 cell surface antigen	63.9668	28.5525	-1.1637	0.00481249
	TIMP3	ENSG00000100234	TIMP metallopeptidase inhibitor 3	15.3537	37.1941	1.27649	0.000778859
	TK1	ENSG00000167900	thymidine kinase 1	6.50082	1.93644	-1.74722	0.000778859
	TLE1	ENSG00000196781	transducin like enhancer of split 1	9.74801	22.7187	1.2207	0.000778859
	TLE2	ENSG00000065717	transducin like enhancer of split 2	13.6207	53.9688	1.98632	0.000778859
	TLE3	ENSG00000140332	transducin like enhancer of split 3	32.3116	10.2219	-1.66039	0.000778859
	TLE4	ENSG00000106829	transducin like enhancer of split 4	6.64994	13.6235	1.03469	0.0137351
	TLE6	ENSG00000104953	transducin like enhancer of split 6	3.67506	10.1368	1.46377	0.00429822
	TLL2	ENSG00000095587	tolloid like 2	0.692185	0.17835	-1.95645	0.00144964
	TLR2	ENSG00000137462	toll like receptor 2	0.615727	0.112171	-2.4566	0.000778859
	TLR3	ENSG00000164342	toll like receptor 3	0.109377	0.546912	2.322	0.0103848
	TM4SF1	ENSG00000169908	transmembrane 4 L six family member 1	0.160652	1.76779	3.45994	0.000778859
	TMC4	ENSG00000167608	transmembrane channel like 4	4.20288	1.962	-1.09905	0.0455329
	TMEM105	ENSG00000185332	transmembrane protein 105	0.452341	1.35935	1.58743	0.0484337
	TMEM133	ENSG00000170647	transmembrane protein 133	4.96236	1.4821	-1.74338	0.000778859
	TMEM178B	ENSG00000261115	transmembrane protein 178B	8.35854	3.19764	-1.38625	0.000778859
	TMEM215	ENSG00000188133	transmembrane protein 215	0.70389	0.319783	-1.13825	0.0366096
	TMEM39A	ENSG00000176142	transmembrane protein 39A	10.8678	25.3143	1.21989	0.00144964
	TMPRSS6	ENSG00000187045	transmembrane protease, serine 6	0.143218	0.54325	1.92341	0.00531617
	TNC	ENSG00000041982	tenascin C	0.809413	0.264247	-1.61499	0.00207688
	TNF	ENSG00000232810	tumor necrosis factor	0.935123	0.10193	-3.19757	0.00144964
	TNFRSF14	ENSG00000157873	TNF receptor superfamily member 14	1.42069	4.43787	1.64328	0.0103848
	TNFRSF1A	ENSG00000067182	TNF receptor superfamily member 1A	1.16517	12.6343	3.43874	0.000778859
	TNFRSF1B	ENSG00000028137	TNF receptor superfamily member 1B	0.479529	0.094918	-2.33687	0.0285417
	TNFRSF9	ENSG00000049249	TNF receptor superfamily member 9	6.44563	1.18214	-2.44692	0.000778859
	TNFSF9	ENSG00000125657	TNF superfamily member 9	0.686616	0.156406	-2.13421	0.0481415
	TNN	ENSG00000120332	tenascin N	0.908685	0.134975	-2.75108	0.000778859
	TNNI1	ENSG00000159173	troponin I1, slow skeletal type	0.164346	0.677923	2.04438	0.0244529
	TNNI2	ENSG00000130598	troponin I2, fast skeletal type	1.69694	5.34917	1.65638	0.000778859
	TNNT2	ENSG00000118194	troponin T2, cardiac type	0.247387	1.21162	2.2921	0.000778859
	TNNT3	ENSG00000130595	troponin T3, fast skeletal type	0.68478	6.77087	3.30563	0.000778859
	TNR	ENSG00000116147	tenascin R	3.92179	1.69356	-1.21145	0.000778859
	TOP2A	ENSG00000131747	topoisomerase (DNA) II alpha	21.6001	10.2184	-1.07987	0.000778859
	TOX2	ENSG00000124191	TOX high mobility group box family member 2	29.8111	10.324	-1.52985	0.000778859
	TPM1	ENSG00000140416	tropomyosin 1 (alpha)	79.4938	164.638	1.05039	0.00144964
	TPM2	ENSG00000198467	tropomyosin 2 (beta)	18.7025	38.6938	1.04887	0.000778859
	TRHDE	ENSG00000072657	thyrotropin releasing hormone degrading enzyme	0.291285	1.34767	2.20996	0.0381457
	TRIM67	ENSG00000119283	tripartite motif containing 67	6.1873	2.44818	-1.3376	0.000778859
	TSC22D4	ENSG00000166925	TSC22 domain family member 4	17.5585	37.9842	1.11323	0.000778859
	TTC14	ENSG00000163728	tetratricopeptide repeat domain 14	16.3121	37.4896	1.20055	0.0187185
	TTK	ENSG00000112742	TTK protein kinase	4.1186	1.96455	-1.06795	0.00429822
	TUBB4A	ENSG00000104833	tubulin beta 4A class IVa	48.1735	17.0862	-1.49541	0.000778859
	UBE2C	ENSG00000175063	ubiquitin conjugating enzyme E2 C	31.3679	15.5847	-1.00916	0.000778859
	UBE2QL1	ENSG00000215218	ubiquitin conjugating enzyme E2 Q family like 1	2.86493	1.10303	-1.37702	0.000778859
	UBE2T	ENSG00000077152	ubiquitin conjugating enzyme E2 T	53.1621	23.9406	-1.15094	0.000778859
	UCN	ENSG00000163794	urocortin	2.93906	7.48096	1.34787	0.00629285
	UFL1	ENSG00000014123	UFM1 specific ligase 1	5.68813	14.8389	1.38336	0.000778859
	ULBP2	ENSG00000131015	UL16 binding protein 2	1.86835	0.659218	-1.50294	0.00581308
	UNC5D	ENSG00000156687	unc-5 netrin receptor D	2.6687	0.268476	-3.31327	0.000778859
	UVSSA	ENSG00000163945	UV stimulated scaffold protein A	12.2551	27.7324	1.1782	0.000778859
	VASN	ENSG00000168140	vasorin	7.02685	21.6192	1.62136	0.0362986
	VCAN	ENSG00000038427	versican	39.9075	10.3426	-1.94806	0.000778859
	VEGFA	ENSG00000112715	vascular endothelial growth factor A	71.8049	203.875	1.50553	0.000778859
	VMO1	ENSG00000182853	vitelline membrane outer layer 1 homolog	0.671682	1.63498	1.28342	0.0334539
	VSTM2L	ENSG00000132821	V-set and transmembrane domain containing 2 like	14.275	5.39295	-1.40434	0.000778859
	VWDE	ENSG00000146530	von Willebrand factor D and EGF domains	2.54242	5.10442	1.00554	0.016484
	WASF3	ENSG00000132970	WAS protein family member 3	10.6453	4.59264	-1.21282	0.000778859
	WNT10B	ENSG00000169884	Wnt family member 10B	1.78693	0.599691	-1.57519	0.00144964
	WNT5A	ENSG00000114251	Wnt family member 5A	0.122884	3.68748	4.90727	0.000778859
	XPNPEP2	ENSG00000122121	X-prolyl aminopeptidase 2	1.63457	0.373805	-2.12855	0.00429822
	XRCC2	ENSG00000196584	X-ray repair cross complementing 2	2.31219	1.09245	-1.0817	0.00581308
	YBX2	ENSG00000006047	Y-box binding protein 2	42.7417	16.3337	-1.38779	0.000778859
	ZC3H12A	ENSG00000163874	zinc finger CCCH-type containing 12A	0.900256	1.89696	1.07528	0.0133289
	ZC3H12B	ENSG00000102053	zinc finger CCCH-type containing 12B	0.429513	0.931418	1.11673	0.00531617
	ZFP3	ENSG00000180787	ZFP3 zinc finger protein	4.55787	2.0983	-1.11914	0.000778859
	ZMAT4	ENSG00000165061	zinc finger matrin-type 4	1.07076	3.80824	1.83049	0.00481249
	ZNF226	ENSG00000167380	zinc finger protein 226	21.1713	44.4626	1.07048	0.0258338
	ZNF283	ENSG00000167637	zinc finger protein 283	4.46584	9.04603	1.01835	0.0268611
	ZNF333	ENSG00000160961	zinc finger protein 333	8.22165	23.3649	1.50684	0.000778859
	ZNF334	ENSG00000198185	zinc finger protein 334	6.95797	2.50829	-1.47196	0.000778859
	ZNF445	ENSG00000185219	zinc finger protein 445	7.11286	14.4325	1.02082	0.000778859
	ZNF454	ENSG00000178187	zinc finger protein 454	0.839567	0.374167	-1.16596	0.0464223
	ZNF467	ENSG00000181444	zinc finger protein 467	19.9767	40.2551	1.01085	0.000778859
	ZNF804A	ENSG00000170396	zinc finger protein 804A	0.156518	1.02662	2.7135	0.000778859
	ZNF841	ENSG00000197608	zinc finger protein 841	6.33608	13.5327	1.09478	0.0321752
	ZWINT	ENSG00000122952	ZW10 interacting kinetochore protein	10.1058	3.1981	-1.65989	0.000778859
	ZYG11A	ENSG00000203995	zyg-11 family member A, cell cycle regulator	1.51873	0.615528	-1.30297	0.000778859
	Legend: Sequences which have changed the original Ensembl ID (in green) or have been retired (n/a, in red).
	Gene	Ensembl ID	Gene Description	SH-pcDNA3	SH-p.wtCLN1
				FPKM	FPKM	Log2FC	FDR (q-value)
	AC012215.1	ENSG00000233863 (n/a)	-	1.33341	0.126304	-3.40015	0.029547
	AC110771.1	ENSG00000269302 (n/a)	-	0.358003	1.49588	2.06295	0.0086243
	AL358813.2	ENSG00000203815 (n/a)	-	0.48802	0	-Infinity	0.000778859
	C6ORF50	ENSG00000145965 (n/a)	-	1.50653	6.46367	2.10113	0.000778859
	FLJ00418	ENSG00000268927 (n/a)	-	9.91489	30.2836	1.61087	0.000778859
	GDF10	ENSG00000107623 (n/a) ENSG00000266524	-	2.77416	6.68025	1.26785	0.000778859
	LIMS3	ENSG00000240428 (n/a)	-	0.295627	1.14206	1.94979	0.00266268
	PCDHB16	ENSG00000196963 (n/a)	-	0.960121	3.72504	1.95597	0.000778859
	TXNIP	ENSG00000117289 (n/a) ENSG00000265972*	-	100.053	242.219	1.27555	0.000778859
	XAGE1D	ENSG00000204376 (n/a)	-	1.50534	0.33192	-2.18119	0.00994497
	XKR7	ENSG00000101321 (n/a)	-	5.09092	2.51733	-1.01603	0.00771856
	* possible successor
