# Supplementary material for: The Networks of Genes Encoding Palmitoylated Proteins in Axonal and Synaptic Compartments Are Affected in PPT1 Overexpressing Neuronal-Like Cells
Source: Front Mol Neurosci. 2017 Aug 22;10:266. doi: 10.3389/fnmol.2017.00266 (PMC5572227; doi:10.3389/fnmol.2017.00266)
Supplement: Supplementary file 2 [file Table_2.xlsx]

## Sheet: Table S2
	The networks of genes encoding palmitoylated proteins in axonal and synaptic compartments are affected in PPT1 overexpressing neuronal-like cells Frontiers in Molecular Neuroscience Francesco Pezzini1, Marzia Bianchi2, Salvatore Benfatto3, Francesca Griggio3, Stefano Doccini4, Rosalba Carrozzo2, Arvydas Dapkunas5, Massimo Delledonne3, Filippo M Santorelli4, Maciej Lalowski5 and Alessandro Simonat…
	Table S2. Differentially expressed genes (DEGs) identified by RNA-seq analysis in SH-p.L222P cell line versus SH-pcDNA3.
	Legend: Gene- Gene Symbol, Ensembl ID- ENSEMBL unique gene identifier, FPKM- fragments per kilobase per million mapped reads, Log2FC- log2 fold change, FDR- false discovery rate. Originally mapped DEGs, which are currently no more available or show a different Ensembl ID , are reported separetely at the end of the table.
	Gene	Ensembl ID	Gene Description	SH-pcDNA3	SH-p.L222P
				FPKM	FPKM	Log2FC	FDR (q-value)
	ACOT2	ENSG00000119673	acyl-CoA thioesterase 2	7.62128	3.39283	-1.16754	0.000778859
	ADAMTS10	ENSG00000142303	ADAM metallopeptidase with thrombospondin type 1 motif 10	4.85177	0.562895	-3.10757	0.000778859
	ADAMTS15	ENSG00000166106	ADAM metallopeptidase with thrombospondin type 1 motif 15	0.138438	0.44987	1.70027	0.00207688
	ADCYAP1R1	ENSG00000078549	ADCYAP receptor type I	4.11243	1.79828	-1.19337	0.000778859
	ALKAL2	ENSG00000189292	ALK and LTK ligand 2	1.21075	0.36973	-1.71136	0.0308908
	ANO3	ENSG00000134343	anoctamin 3	1.13506	0.257831	-2.13827	0.000778859
	ANO9	ENSG00000185101	anoctamin 9	2.6693	0.254836	-3.38882	0.000778859
	AQP3	ENSG00000165272	aquaporin 3 (Gill blood group)	3.8136	1.79344	-1.08843	0.00531617
	ARSD	ENSG00000006756	arylsulfatase D	8.57991	1.98748	-2.11002	0.000778859
	ASB9	ENSG00000102048	ankyrin repeat and SOCS box containing 9	1.5586	0.449303	-1.79449	0.00994497
	ASCL1	ENSG00000139352	achaete-scute family bHLH transcription factor 1	0.207825	0.726194	1.80499	0.00724909
	BEX5	ENSG00000184515	brain expressed X-linked 5	4.81518	1.77929	-1.43629	0.000778859
	BMP7	ENSG00000101144	bone morphogenetic protein 7	14.2345	3.85155	-1.88588	0.000778859
	BRINP2	ENSG00000198797	BMP/retinoic acid inducible neural specific 2	0.637987	0.259381	-1.29845	0.0417449
	C19ORF42	ENSG00000268790	chromosome 19 open reading frame 42	0.830129	0	-Infinity	0.0285417
	C8orf46	ENSG00000169085	chromosome 8 open reading frame 46	0.493619	0.0713525	-2.79036	0.00266268
	CA10	ENSG00000154975	carbonic anhydrase 10	0.695732	0.230578	-1.59328	0.0298801
	CADM3	ENSG00000162706	cell adhesion molecule 3	0.46111	0.0560867	-3.03938	0.0292077
	CALB1	ENSG00000104327	calbindin 1	14.6578	6.05673	-1.27506	0.000778859
	CCDC80	ENSG00000091986	coiled-coil domain containing 80	4.75042	2.02877	-1.22745	0.0244529
	CCL2	ENSG00000108691	C-C motif chemokine ligand 2	103.393	5.94498	-4.12033	0.000778859
	CCNO	ENSG00000152669	cyclin O	2.25334	0.127914	-4.13882	0.000778859
	CD44	ENSG00000026508	CD44 molecule (Indian blood group)	1.51932	0.322754	-2.23491	0.000778859
	CD99	ENSG00000002586	CD99 molecule (Xg blood group)	93.9938	30.2837	-1.63402	0.000778859
	CDH20	ENSG00000101542	cadherin 20	1.01241	0.29434	-1.78224	0.0086243
	CDH22	ENSG00000149654	cadherin 22	0.553587	0.197323	-1.48825	0.0187185
	CFAP53	ENSG00000172361	cilia and flagella associated protein 53	1.42881	0.699939	-1.02952	0.0227136
	CHRM2	ENSG00000181072	cholinergic receptor muscarinic 2	1.82747	0.595978	-1.61652	0.00266268
	CNR1	ENSG00000118432	cannabinoid receptor 1	1.18506	0.423955	-1.48298	0.0473022
	CNTFR	ENSG00000122756	ciliary neurotrophic factor receptor	145.983	68.4533	-1.09261	0.000778859
	COL17A1	ENSG00000065618	collagen type XVII alpha 1 chain	1.59973	5.93092	1.89042	0.000778859
	COL27A1	ENSG00000196739	collagen type XXVII alpha 1 chain	0.600674	0.165656	-1.85839	0.00950177
	COLCA2	ENSG00000214290	colorectal cancer associated 2	1.83895	0.492739	-1.89999	0.00266268
	COLEC12	ENSG00000158270	collectin subfamily member 12	0.404042	2.11524	2.38824	0.000778859
	COMP	ENSG00000105664	cartilage oligomeric matrix protein	0.652441	0.23553	-1.46994	0.0337745
	CPS1	ENSG00000021826	carbamoyl-phosphate synthase 1	1.38587	0.298007	-2.21738	0.000778859
	CRABP2	ENSG00000143320	cellular retinoic acid binding protein 2	27.2328	10.8683	-1.32522	0.000778859
	CRISPLD2	ENSG00000103196	cysteine rich secretory protein LCCL domain containing 2	0.569836	0.220605	-1.36908	0.0325019
	CUX2	ENSG00000111249	cut like homeobox 2	5.37327	1.19731	-2.166	0.000778859
	CXCL12	ENSG00000107562	C-X-C motif chemokine ligand 12	3.09591	0.910002	-1.76642	0.000778859
	CYP27C1	ENSG00000186684	cytochrome P450 family 27 subfamily C member 1	0.744219	0.306713	-1.27884	0.00906689
	CYR61	ENSG00000142871	cysteine rich angiogenic inducer 61	3.26395	1.12284	-1.53947	0.000778859
	CYTL1	ENSG00000170891	cytokine like 1	2.65034	1.08189	-1.29262	0.0153063
	DBX1	ENSG00000109851	developing brain homeobox 1	1.55069	0.669913	-1.21086	0.0172455
	DDC	ENSG00000132437	dopa decarboxylase	71.2445	144.669	1.02191	0.000778859
	DDX60	ENSG00000137628	DExD/H-box helicase 60	1.20479	0.509257	-1.24231	0.0495463
	DHRS2	ENSG00000100867	dehydrogenase/reductase 2	4.87509	1.55649	-1.64714	0.000778859
	DKK2	ENSG00000155011	dickkopf WNT signaling pathway inhibitor 2	18.3952	9.166	-1.00497	0.00266268
	DLG2	ENSG00000150672	discs large MAGUK scaffold protein 2	19.2218	8.42651	-1.18974	0.000778859
	DNAH9	ENSG00000007174	dynein axonemal heavy chain 9	1.11954	0.0656336	-4.09233	0.00144964
	DNAJB11	ENSG00000090520	DnaJ heat shock protein family (Hsp40) member B11	82.1075	184.737	1.16988	0.000778859
	DPT	ENSG00000143196	dermatopontin	2.09297	0.316846	-2.7237	0.000778859
	EBI3	ENSG00000105246	Epstein-Barr virus induced 3	0.864844	0.133096	-2.69997	0.0220204
	EDNRA	ENSG00000151617	endothelin receptor type A	2.99235	0.442772	-2.75664	0.000778859
	EGR1	ENSG00000120738	early growth response 1	54.8781	24.7405	-1.14936	0.000778859
	EGR2	ENSG00000122877	early growth response 2	0.584991	0.22067	-1.40652	0.0190972
	ELFN2	ENSG00000166897	extracellular leucine rich repeat and fibronectin type III domain containing 2	1.10785	0.296883	-1.8998	0.000778859
	ENKUR	ENSG00000151023	enkurin, TRPC channel interacting protein	0.569327	0.119926	-2.24711	0.016484
	EPB41L2	ENSG00000079819	erythrocyte membrane protein band 4.1 like 2	0.65834	0.222848	-1.56277	0.0103848
	ERICH5	ENSG00000177459	glutamate rich 5	2.17191	0.760137	-1.51463	0.0086243
	EVC2	ENSG00000173040	EvC ciliary complex subunit 2	0.58844	0.00881796	-6.06031	0.00207688
	FABP6	ENSG00000170231	fatty acid binding protein 6	0.772276	1.77137	1.19768	0.0443525
	FAM129A	ENSG00000135842	family with sequence similarity 129 member A	2.70675	6.22876	1.20239	0.000778859
	FAM20C	ENSG00000177706	FAM20C, golgi associated secretory pathway kinase	1.84983	0.520975	-1.82811	0.00144964
	FAM89A	ENSG00000182118	family with sequence similarity 89 member A	10.964	4.01782	-1.44829	0.000778859
	FGF19	ENSG00000162344	fibroblast growth factor 19	0.577536	0.0535379	-3.43128	0.0120915
	FGL1	ENSG00000104760	fibrinogen like 1	5.61292	1.55738	-1.84963	0.000778859
	FOXC1	ENSG00000054598	forkhead box C1	11.3046	3.94492	-1.51884	0.000778859
	GBP2	ENSG00000162645	guanylate binding protein 2	0.76143	0.261364	-1.54265	0.0183493
	GBX2	ENSG00000168505	gastrulation brain homeobox 2	0.526973	1.96443	1.89831	0.0446466
	GDF15	ENSG00000130513	growth differentiation factor 15	66.0087	20.62	-1.67861	0.000778859
	GFRA2	ENSG00000168546	GDNF family receptor alpha 2	1.37904	3.19712	1.21311	0.01166
	GLB1L3	ENSG00000166105	galactosidase beta 1 like 3	1.79559	0.766258	-1.22856	0.00950177
	GRAMD2	ENSG00000175318	GRAM domain containing 2	1.50707	0.739722	-1.0267	0.0484337
	GRIP1	ENSG00000155974	glutamate receptor interacting protein 1	3.46789	0.944206	-1.87689	0.00144964
	GYG2	ENSG00000056998	glycogenin 2	1.34452	0.110527	-3.60461	0.000778859
	HGF	ENSG00000019991	hepatocyte growth factor	13.5511	2.06933	-2.71118	0.000778859
	HHEX	ENSG00000152804	hematopoietically expressed homeobox	0.750673	0.334229	-1.16735	0.0362986
	HIC1	ENSG00000177374	HIC ZBTB transcriptional repressor 1	6.7423	3.26152	-1.0477	0.00531617
	HIST1H4H	ENSG00000158406	histone cluster 1 H4 family member h	1.64768	0.410638	-2.0045	0.0202131
	HMGN4	ENSG00000182952	high mobility group nucleosomal binding domain 4	50.6266	105.515	1.05948	0.000778859
	HMX2	ENSG00000188816	H6 family homeobox 2	1.04394	0.169924	-2.61908	0.00266268
	HS3ST3B1; HS3ST3A1	ENSG00000153976	heparan sulfate-glucosamine 3-sulfotransferase 3B1	0.220378	0.579669	1.39525	0.0475907
	ID4	ENSG00000172201	inhibitor of DNA binding 4, HLH protein	4.43512	0.928806	-2.25552	0.000778859
	IER3	ENSG00000137331	immediate early response 3	2.46807	0.568759	-2.1175	0.000778859
	IFI44	ENSG00000137965	interferon induced protein 44	3.93777	1.0724	-1.87654	0.000778859
	IGDCC4	ENSG00000103742	immunoglobulin superfamily DCC subclass member 4	1.55385	0.775166	-1.00327	0.0308908
	IKZF1	ENSG00000185811	IKAROS family zinc finger 1	0.285909	0.790542	1.46728	0.0414448
	IL32	ENSG00000008517	interleukin 32	23.7622	1.79335	-3.72794	0.000778859
	INPP5D	ENSG00000168918	inositol polyphosphate-5-phosphatase D	2.45112	0.744828	-1.71846	0.000778859
	ITGA11	ENSG00000137809	integrin subunit alpha 11	0.242881	0.684826	1.49549	0.0305589
	ITM2A	ENSG00000078596	integral membrane protein 2A	24.4701	7.42686	-1.72019	0.000778859
	KCNAB1	ENSG00000169282	potassium voltage-gated channel subfamily A member regulatory beta subunit 1	1.15094	2.31364	1.00735	0.00429822
	KCNJ2	ENSG00000123700	potassium voltage-gated channel subfamily J member 2	2.13506	0.959381	-1.1541	0.00266268
	KCNJ9	ENSG00000162728	potassium voltage-gated channel subfamily J member 9	1.18729	0.563072	-1.07628	0.00581308
	KCNQ3	ENSG00000184156	potassium voltage-gated channel subfamily Q member 3	0.928598	0.429626	-1.11197	0.00994497
	KCNQ5	ENSG00000185760	potassium voltage-gated channel subfamily Q member 5	1.94574	3.93751	1.01696	0.000778859
	KIAA1549L	ENSG00000110427	KIAA1549 like	1.43893	0.468803	-1.61795	0.000778859
	KIF21B	ENSG00000116852	kinesin family member 21B	2.88343	1.01511	-1.50616	0.000778859
	KITLG	ENSG00000049130	KIT ligand	6.59108	2.75416	-1.2589	0.000778859
	KLHDC7B	ENSG00000130487	kelch domain containing 7B	0.187077	0.526033	1.49152	0.00950177
	LAMA4	ENSG00000112769	laminin subunit alpha 4	7.07391	3.19736	-1.14562	0.000778859
	LAMP3	ENSG00000078081	lysosomal associated membrane protein 3	1.0112	3.88454	1.94168	0.000778859
	LCP1	ENSG00000136167	lymphocyte cytosolic protein 1	6.03675	2.2559	-1.42007	0.000778859
	LIF	ENSG00000128342	LIF, interleukin 6 family cytokine	2.24669	0.786011	-1.51518	0.00322636
	LRRC32	ENSG00000137507	leucine rich repeat containing 32	0.716769	0.180342	-1.99078	0.000778859
	LRRC66	ENSG00000188993	leucine rich repeat containing 66	0.524206	0.23362	-1.16597	0.029547
	LTB	ENSG00000227507	lymphotoxin beta	0.682707	0.156578	-2.12439	0.0234092
	LUM	ENSG00000139329	lumican	50.129	22.1632	-1.17748	0.000778859
	MAML2	ENSG00000184384	mastermind like transcriptional coactivator 2	1.41931	0.54882	-1.37079	0.000778859
	MAP1LC3C	ENSG00000197769	microtubule associated protein 1 light chain 3 gamma	0.78719	0.242807	-1.6969	0.0292077
	MBP	ENSG00000197971	myelin basic protein	1.34568	0.446161	-1.59269	0.000778859
	MCTP2	ENSG00000140563	multiple C2 and transmembrane domain containing 2	1.98739	0.776901	-1.35507	0.00429822
	MICB	ENSG00000204516	MHC class I polypeptide-related sequence B	0.876666	0.25562	-1.77802	0.0340966
	MIXL1	ENSG00000185155	Mix paired-like homeobox	1.555	0.389885	-1.9958	0.00376767
	MSN	ENSG00000147065	moesin	6.13166	0.111549	-5.78053	0.000778859
	MUC19	ENSG00000205592	mucin 19 oligomeric	0.630279	0.0126217	-5.64201	0.000778859
	MYC	ENSG00000136997	MYC proto-oncogene, bHLH transcription factor	2.30489	0.889953	-1.37289	0.000778859
	MYOZ3	ENSG00000164591	myozenin 3	1.39848	0.455792	-1.61742	0.0198347
	NECAB2	ENSG00000103154	N-terminal EF-hand calcium binding protein 2	0.82764	0.250043	-1.72683	0.0213121
	NGB	ENSG00000165553	neuroglobin	0.494529	0	-Infinity	0.000778859
	NKAIN4	ENSG00000101198	sodium/potassium transporting ATPase interacting 4	1.10853	0.185616	-2.57825	0.00322636
	NOD2	ENSG00000167207	nucleotide binding oligomerization domain containing 2	0.144604	0.451257	1.64184	0.0431939
	NOTCH1	ENSG00000148400	notch 1	3.60024	1.57758	-1.19038	0.000778859
	NPW	ENSG00000183971	neuropeptide W	3.76471	0.665582	-2.49985	0.000778859
	NT5E	ENSG00000135318	5'-nucleotidase ecto	4.7674	2.1877	-1.12379	0.00322636
	NTRK3	ENSG00000140538	neurotrophic receptor tyrosine kinase 3	0.538159	0.162636	-1.72639	0.0372005
	NUDT11	ENSG00000196368	nudix hydrolase 11	4.11986	1.23442	-1.73877	0.000778859
	NXT2	ENSG00000101888	nuclear transport factor 2 like export factor 2	3.58079	9.86961	1.46271	0.000778859
	ODAM	ENSG00000109205	odontogenic, ameloblast asssociated	4.57608	1.20933	-1.91991	0.000778859
	OLFML1	ENSG00000183801	olfactomedin like 1	2.2522	0.797574	-1.49765	0.0137351
	OSCAR	ENSG00000170909	osteoclast associated, immunoglobulin-like receptor	0.271122	1.4502	2.41923	0.000778859
	PCDH17	ENSG00000118946	protocadherin 17	0.952186	0.451148	-1.07764	0.0108164
	PCDH18	ENSG00000189184	protocadherin 18	3.55005	1.69203	-1.06908	0.000778859
	PCDHB2	ENSG00000112852	protocadherin beta 2	4.40669	1.36765	-1.688	0.000778859
	PCSK2	ENSG00000125851	proprotein convertase subtilisin/kexin type 2	2.96955	0.742183	-2.0004	0.00144964
	PLPP4	ENSG00000203805	phospholipid phosphatase 4	3.42403	1.45853	-1.23118	0.0244529
	PLXNA4	ENSG00000221866	plexin A4	4.98021	1.87581	-1.40869	0.000778859
	PPEF1	ENSG00000086717	protein phosphatase with EF-hand domain 1	1.96243	0.464138	-2.08002	0.000778859
	PPFIA2	ENSG00000139220	PTPRF interacting protein alpha 2	0.224149	0.726948	1.69739	0.0137351
	PPT1	ENSG00000131238	palmitoyl-protein thioesterase 1	49.8866	12387.8	7.95605	0.000778859
	PQLC2L	ENSG00000174899	PQ loop repeat containing 2 like	1.33391	0	-Infinity	0.000778859
	PRKCA	ENSG00000154229	protein kinase C alpha	7.37285	2.5595	-1.52636	0.000778859
	PROKR2	ENSG00000101292	prokineticin receptor 2	6.59295	2.67388	-1.30199	0.000778859
	PRPH	ENSG00000135406	peripherin	15.1732	4.00678	-1.92101	0.00266268
	PRSS16	ENSG00000112812	protease, serine 16	0.625693	2.21585	1.82434	0.000778859
	PRSS35	ENSG00000146250	protease, serine 35	2.72139	1.11914	-1.28195	0.00207688
	PTCHD4	ENSG00000244694	patched domain containing 4	4.56642	1.578	-1.53297	0.000778859
	PTGIR	ENSG00000160013	prostaglandin I2 (prostacyclin) receptor (IP)	10.321	2.85267	-1.85519	0.000778859
	PTPRD	ENSG00000153707	protein tyrosine phosphatase, receptor type D	0.288403	0.879852	1.60918	0.0478627
	PXDNL	ENSG00000147485	peroxidasin like	1.28642	2.64193	1.03823	0.0125074
	PYCARD	ENSG00000103490	PYD and CARD domain containing	1.1293	0.394824	-1.51614	0.0209533
	RAB38	ENSG00000123892	RAB38, member RAS oncogene family	1.16987	0.378116	-1.62945	0.00429822
	RAMP3	ENSG00000122679	receptor activity modifying protein 3	0.41318	1.07504	1.37954	0.0312173
	RASGEF1A	ENSG00000198915	RasGEF domain family member 1A	0.455307	0.0827919	-2.45928	0.00429822
	RBFOX1	ENSG00000078328	RNA binding protein, fox-1 homolog 1	0.132247	0.571963	2.11269	0.00266268
	RBP7	ENSG00000162444	retinol binding protein 7	1.40263	0.522118	-1.42569	0.044066
	RCN1; DKFZp686K1684	ENSG00000049449	reticulocalbin 1	20.1439	9.78729	-1.04136	0.000778859
	RELB	ENSG00000104856	RELB proto-oncogene, NF-kB subunit	5.28197	1.95224	-1.43595	0.000778859
	REN	ENSG00000143839	renin	0.107599	1.21845	3.50131	0.00376767
	RGMA	ENSG00000182175	repulsive guidance molecule family member a	4.60974	2.2708	-1.02149	0.000778859
	RGS13	ENSG00000127074	regulator of G-protein signaling 13	1.5495	0.581814	-1.41317	0.0179828
	RGS2	ENSG00000116741	regulator of G-protein signaling 2	66.2637	30.2107	-1.13316	0.000778859
	RND1	ENSG00000172602	Rho family GTPase 1	2.01287	0.859069	-1.22841	0.01166
	RRAD	ENSG00000166592	RRAD, Ras related glycolysis inhibitor and calcium channel regulator	1.04948	0.42847	-1.29241	0.0305589
	RSPO4	ENSG00000101282	R-spondin 4	2.81556	0.538582	-2.38618	0.000778859
	SALL1	ENSG00000103449	spalt like transcription factor 1	1.10765	6.18324	2.48087	0.000778859
	SAMD9	ENSG00000205413	sterile alpha motif domain containing 9	0.429365	1.00841	1.2318	0.000778859
	SCML4	ENSG00000146285	sex comb on midleg like 4 (Drosophila)	1.85512	0.705365	-1.39507	0.0108164
	SCN2B	ENSG00000149575	sodium voltage-gated channel beta subunit 2	0.555534	0.206966	-1.42448	0.00207688
	SCN4B	ENSG00000177098	sodium voltage-gated channel beta subunit 4	8.69985	4.17426	-1.05947	0.000778859
	SEMA3C	ENSG00000075223	semaphorin 3C	110.376	44.5507	-1.30891	0.000778859
	SERPINE1	ENSG00000106366	serpin family E member 1	1.64514	0.809904	-1.02238	0.0149125
	SIRPA	ENSG00000198053	signal regulatory protein alpha	0.393912	1.22385	1.63548	0.000778859
	SLC18A1	ENSG00000036565	solute carrier family 18 member A1	152.759	305.582	1.0003	0.000778859
	SLC18A2	ENSG00000165646	solute carrier family 18 member A2	11.2072	26.8704	1.26159	0.000778859
	SLC24A2	ENSG00000155886	solute carrier family 24 member 2	0.969111	3.24281	1.74251	0.000778859
	SLC32A1	ENSG00000101438	solute carrier family 32 member 1	0.788395	1.62983	1.04773	0.0216602
	SLC46A3	ENSG00000139508	solute carrier family 46 member 3	0.521868	1.25469	1.26557	0.00817487
	SLC52A1	ENSG00000132517	solute carrier family 52 member 1	0.878551	0.356316	-1.30197	0.0160937
	SLC5A5	ENSG00000105641	solute carrier family 5 member 5	2.80072	0.997268	-1.48974	0.00950177
	SLC6A19	ENSG00000174358	solute carrier family 6 member 19	0.114319	2.865	4.6474	0.000778859
	SLC7A5	ENSG00000103257	solute carrier family 7 member 5	30.9561	62.3946	1.0112	0.000778859
	SLC7A8	ENSG00000092068	solute carrier family 7 member 8	0.816034	0.0639134	-3.67444	0.000778859
	SLC8A1	ENSG00000183023	solute carrier family 8 member A1	0.862394	0.257285	-1.74498	0.000778859
	SLIT2	ENSG00000145147	slit guidance ligand 2	5.92578	1.32491	-2.16111	0.000778859
	SLITRK6	ENSG00000184564	SLIT and NTRK like family member 6	1.28287	0.349823	-1.87468	0.000778859
	SNTG2	ENSG00000172554	syntrophin gamma 2	2.96154	1.11588	-1.40817	0.00481249
	SOX9	ENSG00000125398	SRY-box 9	5.78568	2.02173	-1.5169	0.000778859
	ST6GAL2	ENSG00000144057	ST6 beta-galactoside alpha-2,6-sialyltransferase 2	2.81242	1.31836	-1.09307	0.000778859
	SYT13	ENSG00000019505	synaptotagmin 13	6.10397	2.67534	-1.19002	0.000778859
	TCEAL2	ENSG00000184905	transcription elongation factor A like 2	3.2041	1.27961	-1.32421	0.000778859
	TLE2	ENSG00000065717	transducin like enhancer of split 2	13.6207	36.1968	1.41006	0.000778859
	TM4SF1	ENSG00000169908	transmembrane 4 L six family member 1	0.160652	0.735629	2.19504	0.0227136
	TNFAIP6	ENSG00000123610	TNF alpha induced protein 6	1.96275	0.588304	-1.73824	0.00266268
	TNFRSF9	ENSG00000049249	TNF receptor superfamily member 9	6.44563	0.844368	-2.93238	0.000778859
	TPRN	ENSG00000176058	taperin	26.8206	5.28666	-2.34291	0.000778859
	UNC5D	ENSG00000156687	unc-5 netrin receptor D	2.6687	0.142764	-4.22443	0.000778859
	VAMP5	ENSG00000168899	vesicle associated membrane protein 5	1.15615	5.18854	2.16601	0.000778859
	VCAN	ENSG00000038427	versican	39.9075	12.582	-1.66529	0.00207688
	VSTM2A	ENSG00000170419	V-set and transmembrane domain containing 2A	5.81802	14.6918	1.33642	0.000778859
	WNT16	ENSG00000002745	Wnt family member 16	0.612041	0.245041	-1.32061	0.029547
	XPNPEP2	ENSG00000122121	X-prolyl aminopeptidase 2	1.63457	0.615783	-1.40842	0.0340966
	ZC3H12B	ENSG00000102053	zinc finger CCCH-type containing 12B	0.429513	0.932319	1.11812	0.00531617
	ZDHHC15	ENSG00000102383	zinc finger DHHC-type containing 15	0.164871	4.74076	4.84571	0.000778859
	ZFR2	ENSG00000105278	zinc finger RNA binding protein 2	1.91045	6.02722	1.65758	0.0172455
	ZNF454	ENSG00000178187	zinc finger protein 454	0.839567	0.399405	-1.07179	0.0434812
	ZNF560	ENSG00000198028	zinc finger protein 560	0.789459	0.200812	-1.97502	0.00629285
	ZNF804A	ENSG00000170396	zinc finger protein 804A	0.156518	1.30889	3.06394	0.000778859
	Legend: Sequences which have changed the original Ensembl ID (in green) or have been retired (n/a, in red).
	Gene	Ensembl ID	Gene Description	SH-pcDNA3	SH-p.L222P
				FPKM	FPKM	Log2FC	FDR (q-value)
	GDF10	ENSG00000107623 (n/a) ENSG00000266524	-	2.77416	10.7058	1.94827	0.000778859
	PCDHB16	ENSG00000196963 (n/a)	-	0.960121	4.16698	2.11771	0.000778859
	RBP3	ENSG00000107618 (n/a)	-	0.149709	0.760278	2.34436	0.000778859
