# Supplementary material for: The Networks of Genes Encoding Palmitoylated Proteins in Axonal and Synaptic Compartments Are Affected in PPT1 Overexpressing Neuronal-Like Cells
Source: Front Mol Neurosci. 2017 Aug 22;10:266. doi: 10.3389/fnmol.2017.00266 (PMC5572227; doi:10.3389/fnmol.2017.00266)
Supplement: Supplementary file 3 [file Table_3.xlsx]

## Sheet: Table S3
	The networks of genes encoding palmitoylated proteins in axonal and synaptic compartments are affected in PPT1 overexpressing neuronal-like cells Frontiers in Molecular Neuroscience Francesco Pezzini1, Marzia Bianchi2, Salvatore Benfatto3, Francesca Griggio3, Stefano Doccini4, Rosalba Carrozzo2, Arvydas Dapkunas5, Massimo Delledonne3, Filippo M Santorelli4, Maciej Lalowski5 and Alessandro Simonat…
	Table S3. Differentially expressed genes (DEGs) identified by RNA-seq analysis in SH-p.M57Nfs*45 cell line versus SH-pcDNA3.
	Legend: Gene- Gene Symbol, Ensembl ID- ENSEMBL unique gene identifier, FPKM- fragments per kilobase per million mapped reads, Log2FC- log2 fold change, FDR- false discovery rate. Originally mapped DEGs, which are currently no more available or show a different Ensembl ID , are reported separetely at the end of the table.
	Gene	Ensembl ID	Gene Description	SH-pcDNA3	SH-p.M57Nfs*45
				FPKM	FPKM	Log2FC	FDR (q-value)
	ADRB2	ENSG00000169252	adrenoceptor beta 2	1.06255	0.49064	-1.1148	0.0487133
	ANKRD33	ENSG00000167612	ankyrin repeat domain 33	0.722482	1.6369	1.17993	0.0241061
	ANO9	ENSG00000185101	anoctamin 9	2.6693	0.452805	-2.5595	0.00581308
	APCDD1L	ENSG00000198768	APC down-regulated 1 like	0.923007	0.378705	-1.28527	0.0149125
	APOE	ENSG00000130203	apolipoprotein E	3.14888	1.5704	-1.0037	0.0381457
	ARSD	ENSG00000006756	arylsulfatase D	8.57991	0.731178	-3.55267	0.000778859
	ASB9	ENSG00000102048	ankyrin repeat and SOCS box containing 9	1.5586	0.301829	-2.36844	0.000778859
	ASF1B	ENSG00000105011	anti-silencing function 1B histone chaperone	3.40361	1.62327	-1.06816	0.0120915
	ATP1B1	ENSG00000143153	ATPase Na+/K+ transporting subunit beta 1	240.144	579.293	1.27039	0.000778859
	BCHE	ENSG00000114200	butyrylcholinesterase	0.145316	6.07133	5.38474	0.000778859
	BIRC3	ENSG00000023445	baculoviral IAP repeat containing 3	4.17735	0.588217	-2.82817	0.000778859
	BNIPL	ENSG00000163141	BCL2 interacting protein like	0.355329	1.26723	1.83446	0.0292077
	C11orf53	ENSG00000150750	chromosome 11 open reading frame 53	0.606236	1.78341	1.55669	0.01166
	C21orf90	ENSG00000182912	chromosome 21 open reading frame 90	19.1978	9.58517	-1.00206	0.0153063
	CA10	ENSG00000154975	carbonic anhydrase 10	0.695732	0.214057	-1.70054	0.0381457
	CACNA2D3	ENSG00000157445	calcium voltage-gated channel auxiliary subunit alpha2delta 3	1.85807	0.59906	-1.63303	0.0475907
	CACNG1	ENSG00000108878	calcium voltage-gated channel auxiliary subunit gamma 1	0.755473	1.9666	1.38025	0.00906689
	CALCA	ENSG00000110680	calcitonin related polypeptide alpha	3.89002	0.379072	-3.35923	0.0308908
	CARTPT	ENSG00000164326	CART prepropeptide	31.8859	12.8918	-1.30647	0.000778859
	CCDC144A	ENSG00000170160	coiled-coil domain containing 144A	0.317467	1.30109	2.03505	0.000778859
	CCDC160	ENSG00000203952	coiled-coil domain containing 160	0.653828	0.21071	-1.63365	0.031545
	CCL2	ENSG00000108691	C-C motif chemokine ligand 2	103.393	6.92916	-3.89932	0.000778859
	CCNO	ENSG00000152669	cyclin O	2.25334	0.140256	-4.00594	0.00207688
	CD36	ENSG00000135218	CD36 molecule	0.195811	0.499373	1.35066	0.0378413
	CD74	ENSG00000019582	CD74 molecule	0.854711	0.319717	-1.41864	0.0205894
	CD99	ENSG00000002586	CD99 molecule (Xg blood group)	93.9938	39.2865	-1.25853	0.000778859
	CDC45	ENSG00000093009	cell division cycle 45	4.10798	1.84574	-1.15423	0.0247917
	CDC6	ENSG00000094804	cell division cycle 6	4.35633	1.95387	-1.15678	0.000778859
	CDH20	ENSG00000101542	cadherin 20	1.01241	0.310456	-1.70534	0.00376767
	CDH4	ENSG00000179242	cadherin 4	0.530965	0.227097	-1.22531	0.0216602
	CDKAL1	ENSG00000145996	CDK5 regulatory subunit associated protein 1 like 1	23.6515	7.69067	-1.62075	0.000778859
	CGA	ENSG00000135346	glycoprotein hormones, alpha polypeptide	2.17827	0.639558	-1.76804	0.0254759
	CGNL1	ENSG00000128849	cingulin like 1	1.12642	0.406663	-1.46984	0.000778859
	CHGA	ENSG00000100604	chromogranin A	316.627	156.926	-1.0127	0.000778859
	CHST1	ENSG00000175264	carbohydrate sulfotransferase 1	4.83977	2.17724	-1.15244	0.000778859
	CILP	ENSG00000138615	cartilage intermediate layer protein	1.37567	0.520843	-1.40122	0.000778859
	CNTN2	ENSG00000184144	contactin 2	4.66905	1.27575	-1.87179	0.000778859
	CNTN6	ENSG00000134115	contactin 6	1.26865	0.568548	-1.15794	0.044066
	CNTNAP2	ENSG00000174469	contactin associated protein-like 2	1.7127	0.30951	-2.46822	0.000778859
	COBL	ENSG00000106078	cordon-bleu WH2 repeat protein	1.42751	0.680411	-1.06902	0.0112329
	COL17A1	ENSG00000065618	collagen type XVII alpha 1 chain	1.59973	0.49857	-1.68197	0.01166
	COLCA2	ENSG00000214290	colorectal cancer associated 2	1.83895	4.03476	1.1336	0.0268611
	COTL1	ENSG00000103187	coactosin like F-actin binding protein 1	7.94547	2.90375	-1.45222	0.000778859
	CRISPLD2	ENSG00000103196	cysteine rich secretory protein LCCL domain containing 2	0.569836	0.23425	-1.28249	0.0366096
	CXCL12	ENSG00000107562	C-X-C motif chemokine ligand 12	3.09591	0.225414	-3.77971	0.000778859
	CYB5R2	ENSG00000166394	cytochrome b5 reductase 2	1.3249	0.464454	-1.51228	0.0244529
	CYR61	ENSG00000142871	cysteine rich angiogenic inducer 61	3.26395	6.5622	1.00756	0.00322636
	DDC	ENSG00000132437	dopa decarboxylase	71.2445	35.5975	-1.001	0.000778859
	DHRS2	ENSG00000100867	dehydrogenase/reductase 2	4.87509	2.10398	-1.21231	0.00531617
	DNER	ENSG00000187957	delta/notch like EGF repeat containing	15.9716	6.61666	-1.27134	0.000778859
	DOK4	ENSG00000125170	docking protein 4	100.781	43.0472	-1.22723	0.000778859
	DPP6	ENSG00000130226	dipeptidyl peptidase like 6	8.13628	3.01615	-1.43166	0.000778859
	DPT	ENSG00000143196	dermatopontin	2.09297	23.2757	3.4752	0.000778859
	DTL	ENSG00000143476	denticleless E3 ubiquitin protein ligase homolog	5.27888	2.3642	-1.15888	0.0492683
	E2F1	ENSG00000101412	E2F transcription factor 1	8.92913	3.95939	-1.17324	0.000778859
	E2F2	ENSG00000007968	E2F transcription factor 2	2.59696	1.29166	-1.0076	0.00531617
	EBI3	ENSG00000105246	Epstein-Barr virus induced 3	0.864844	0.102151	-3.08173	0.0237524
	EDIL3	ENSG00000164176	EGF like repeats and discoidin domains 3	40.8133	15.8025	-1.36889	0.000778859
	EDNRA	ENSG00000151617	endothelin receptor type A	2.99235	11.1263	1.89462	0.000778859
	EGFLAM	ENSG00000164318	EGF like, fibronectin type III and laminin G domains	0.977716	0.170725	-2.51774	0.000778859
	EGR1	ENSG00000120738	early growth response 1	54.8781	8.39349	-2.70889	0.000778859
	EGR2	ENSG00000122877	early growth response 2	0.584991	0.205321	-1.51053	0.0120915
	ELFN1	ENSG00000225968	extracellular leucine rich repeat and fibronectin type III domain containing 1	2.18356	5.00663	1.19716	0.000778859
	EPB41L4B	ENSG00000095203	erythrocyte membrane protein band 4.1 like 4B	2.60235	1.26895	-1.03618	0.00677393
	EVC2	ENSG00000173040	EvC ciliary complex subunit 2	0.58844	0.289995	-1.02087	0.0230665
	FAM111B	ENSG00000189057	family with sequence similarity 111 member B	1.99386	0.741247	-1.42754	0.00207688
	FAM30A	ENSG00000226777	family with sequence similarity 30 member A	11.5212	2.75224	-2.06562	0.000778859
	FAM92B	ENSG00000153789	family with sequence similarity 92 member B	1.13217	0.338612	-1.74139	0.00376767
	FBP1	ENSG00000165140	fructose-bisphosphatase 1	6.85489	2.69781	-1.34534	0.000778859
	FGF19	ENSG00000162344	fibroblast growth factor 19	0.577536	1.65483	1.5187	0.000778859
	FOS	ENSG00000170345	Fos proto-oncogene, AP-1 transcription factor subunit	12.057	3.85164	-1.64632	0.000778859
	GBX2	ENSG00000168505	gastrulation brain homeobox 2	0.526973	2.08856	1.98671	0.034712
	GFRA2	ENSG00000168546	GDNF family receptor alpha 2	1.37904	0.406051	-1.76393	0.000778859
	GPR1	ENSG00000183671	G protein-coupled receptor 1	1.37166	3.92978	1.51853	0.0141237
	GPX8	ENSG00000164294	glutathione peroxidase 8 (putative)	2.48586	0.0578894	-5.4243	0.000778859
	GREM2	ENSG00000180875	gremlin 2, DAN family BMP antagonist	0.714574	0.190456	-1.90763	0.000778859
	GRIK4	ENSG00000149403	glutamate ionotropic receptor kainate type subunit 4	0.345315	1.33065	1.94614	0.000778859
	GYG2	ENSG00000056998	glycogenin 2	1.34452	0.130181	-3.3685	0.000778859
	HES2	ENSG00000069812	hes family bHLH transcription factor 2	2.85929	0.646813	-2.14423	0.00207688
	HGF	ENSG00000019991	hepatocyte growth factor	13.5511	2.69087	-2.33226	0.000778859
	HIST1H4H	ENSG00000158406	histone cluster 1 H4 family member h	1.64768	0.184381	-3.15967	0.0125074
	HRK	ENSG00000135116	harakiri, BCL2 interacting protein	0.400939	0.959682	1.25917	0.0194656
	HS6ST3	ENSG00000185352	heparan sulfate 6-O-sulfotransferase 3	0.475202	1.28747	1.43792	0.00322636
	HTRA3	ENSG00000170801	HtrA serine peptidase 3	0.530717	0.107944	-2.29767	0.00724909
	IER3	ENSG00000137331	immediate early response 3	2.46807	0.915791	-1.43029	0.00481249
	IFI44	ENSG00000137965	interferon induced protein 44	3.93777	1.56063	-1.33525	0.016484
	IGDCC3	ENSG00000174498	immunoglobulin superfamily DCC subclass member 3	1.31769	0.271198	-2.2806	0.000778859
	IGF2	ENSG00000167244	insulin like growth factor 2	315.052	151.587	-1.05544	0.000778859
	IGFBP5	ENSG00000115461	insulin like growth factor binding protein 5	5.53078	11.544	1.06159	0.000778859
	IL13RA2	ENSG00000123496	interleukin 13 receptor subunit alpha 2	17.8999	6.82373	-1.39132	0.000778859
	IL32	ENSG00000008517	interleukin 32	23.7622	2.68577	-3.14526	0.000778859
	IL34	ENSG00000157368	interleukin 34	1.27333	0.432243	-1.55869	0.0183493
	INSC	ENSG00000188487	inscuteable homolog (Drosophila)	1.20447	0.440741	-1.45039	0.0120915
	KCNJ2	ENSG00000123700	potassium voltage-gated channel subfamily J member 2	2.13506	0.723252	-1.56171	0.000778859
	KCNJ9	ENSG00000162728	potassium voltage-gated channel subfamily J member 9	1.18729	0.574654	-1.0469	0.0108164
	KLHDC8A	ENSG00000162873	kelch domain containing 8A	0.825614	0.34781	-1.24717	0.0381457
	KRT18	ENSG00000111057	keratin 18	0.975948	0.330451	-1.56237	0.00481249
	KRT80	ENSG00000167767	keratin 80	1.35041	0.658155	-1.0369	0.016484
	LINGO4	ENSG00000213171	leucine rich repeat and Ig domain containing 4	0.611588	0.123857	-2.30389	0.0187185
	LRRC10B	ENSG00000204950	leucine rich repeat containing 10B	5.23916	2.36306	-1.14868	0.000778859
	LRRN2	ENSG00000170382	leucine rich repeat neuronal 2	3.42529	0.839821	-2.02807	0.000778859
	LRRN3	ENSG00000173114	leucine rich repeat neuronal 3	6.45911	1.95416	-1.72479	0.0325019
	MAB21L2	ENSG00000181541	mab-21 like 2	7.95883	1.03347	-2.94507	0.00429822
	MAGEA10	ENSG00000124260	MAGE family member A10	12.2456	4.87596	-1.32851	0.000778859
	MAGEC2	ENSG00000046774	MAGE family member C2	0.868528	2.53663	1.54627	0.000778859
	MAP1LC3C	ENSG00000197769	microtubule associated protein 1 light chain 3 gamma	0.78719	1.84837	1.23147	0.0378413
	MB	ENSG00000198125	myoglobin	0.889548	0.289793	-1.61805	0.00994497
	MBNL2	ENSG00000139793	muscleblind like splicing regulator 2	14.9345	31.4365	1.07379	0.00429822
	MBP	ENSG00000197971	myelin basic protein	1.34568	0.0967552	-3.79785	0.000778859
	MCM10	ENSG00000065328	minichromosome maintenance 10 replication initiation factor	2.69937	1.12549	-1.26207	0.000778859
	MCTP2	ENSG00000140563	multiple C2 and transmembrane domain containing 2	1.98739	0.843964	-1.23562	0.01166
	MDGA1	ENSG00000112139	MAM domain containing glycosylphosphatidylinositol anchor 1	0.551908	1.5238	1.46518	0.0241061
	MGST1	ENSG00000008394	microsomal glutathione S-transferase 1	1.53112	0.172137	-3.15296	0.000778859
	MICAL2	ENSG00000133816	microtubule associated monooxygenase, calponin and LIM domain containing 2	1.92304	0.90023	-1.09502	0.0137351
	MKRN3	ENSG00000179455	makorin ring finger protein 3	2.27102	4.88146	1.10397	0.0172455
	MSN	ENSG00000147065	moesin	6.13166	0.575743	-3.41278	0.000778859
	MT1F	ENSG00000198417	metallothionein 1F	3.03619	0.956104	-1.66702	0.0129036
	NDN	ENSG00000182636	necdin, MAGE family member	0.174206	2.39636	3.78197	0.000778859
	NEDD9	ENSG00000111859	neural precursor cell expressed, developmentally down-regulated 9	3.84762	0.897578	-2.09986	0.000778859
	NELL2	ENSG00000184613	neural EGFL like 2	22.4362	9.78502	-1.19718	0.000778859
	NFASC	ENSG00000163531	neurofascin	30.4046	11.5634	-1.39473	0.000778859
	NRXN3	ENSG00000021645	neurexin 3	2.53334	0.718587	-1.81781	0.00207688
	NTNG2	ENSG00000196358	netrin G2	2.26456	5.24912	1.21284	0.0384509
	NXPH4	ENSG00000182379	neurexophilin 4	2.35119	1.01746	-1.20842	0.014519
	NXT2	ENSG00000101888	nuclear transport factor 2 like export factor 2	3.58079	11.712	1.70963	0.000778859
	OAF	ENSG00000184232	out at first homolog	1.17415	2.70197	1.20239	0.029547
	OAS1	ENSG00000089127	2'-5'-oligoadenylate synthetase 1	4.74573	2.25546	-1.07321	0.0172455
	ODAM	ENSG00000109205	odontogenic, ameloblast asssociated	4.57608	0.516101	-3.14839	0.000778859
	OLFML1	ENSG00000183801	olfactomedin like 1	2.2522	0.370423	-2.60409	0.0103848
	ORC1	ENSG00000085840	origin recognition complex subunit 1	0.958836	0.44331	-1.11297	0.0213121
	OSCAR	ENSG00000170909	osteoclast associated, immunoglobulin-like receptor	0.271122	1.51851	2.48564	0.000778859
	OTOR	ENSG00000125879	otoraplin	3.2646	1.58561	-1.04187	0.0384509
	P2RY6	ENSG00000171631	pyrimidinergic receptor P2Y6	0.987013	0.284276	-1.79578	0.0241061
	PCDH17	ENSG00000118946	protocadherin 17	0.952186	0.410777	-1.21289	0.00207688
	PCDHB2	ENSG00000112852	protocadherin beta 2	4.40669	1.38722	-1.6675	0.000778859
	PHLDA1	ENSG00000139289	pleckstrin homology like domain family A member 1	9.04557	3.84515	-1.23417	0.000778859
	POLQ	ENSG00000051341	DNA polymerase theta	1.22339	0.483555	-1.33914	0.0209533
	PPP4R4	ENSG00000119698	protein phosphatase 4 regulatory subunit 4	1.19165	0.283755	-2.07025	0.00207688
	PPT1	ENSG00000131238	palmitoyl-protein thioesterase 1	49.8866	4312.73	6.4338	0.000778859
	PQLC2L	ENSG00000174899	PQ loop repeat containing 2 like	1.33391	0	-Infinity	0.000778859
	PROKR2	ENSG00000101292	prokineticin receptor 2	6.59295	13.977	1.08405	0.000778859
	PRPH	ENSG00000135406	peripherin	15.1732	2.45735	-2.62635	0.000778859
	PRR16	ENSG00000184838	proline rich 16	8.37256	3.81778	-1.13293	0.0086243
	PRSS8	ENSG00000052344	protease, serine 8	1.26681	0.351466	-1.84974	0.00266268
	PTGER3	ENSG00000050628	prostaglandin E receptor 3	1.61203	0.594515	-1.43909	0.000778859
	QPCT	ENSG00000115828	glutaminyl-peptide cyclotransferase	0.658699	1.57446	1.25717	0.0261833
	RASGEF1A	ENSG00000198915	RasGEF domain family member 1A	0.455307	0.13921	-1.70958	0.0461364
	RASL10A	ENSG00000100276	RAS like family 10 member A	2.77719	1.08519	-1.35568	0.00629285
	RDH16	ENSG00000139547	retinol dehydrogenase 16 (all-trans)	0.332452	0.817151	1.29745	0.0133289
	RELB	ENSG00000104856	RELB proto-oncogene, NF-kB subunit	5.28197	2.53166	-1.06099	0.00581308
	RERG	ENSG00000134533	RAS like estrogen regulated growth inhibitor	0.676531	0.0910152	-2.89398	0.0420391
	RETREG1	ENSG00000154153	reticulophagy regulator 1	5.02349	2.34922	-1.0965	0.00144964
	RGS13	ENSG00000127074	regulator of G-protein signaling 13	1.5495	0.481263	-1.68691	0.0168679
	RINL	ENSG00000187994	Ras and Rab interactor like	2.74628	1.10491	-1.31355	0.0086243
	RND1	ENSG00000172602	Rho family GTPase 1	2.01287	0.926475	-1.11943	0.0209533
	RRM2	ENSG00000171848	ribonucleotide reductase regulatory subunit M2	17.7865	7.03248	-1.33867	0.00207688
	RSPH4A	ENSG00000111834	radial spoke head 4 homolog A	0.631423	0.1974	-1.67749	0.00677393
	RSPO4	ENSG00000101282	R-spondin 4	2.81556	1.19283	-1.23903	0.0125074
	S100A10	ENSG00000197747	S100 calcium binding protein A10	26.1471	10.6958	-1.2896	0.000778859
	SALL1	ENSG00000103449	spalt like transcription factor 1	1.10765	0.201333	-2.45984	0.0103848
	SAMD9L	ENSG00000177409	sterile alpha motif domain containing 9 like	0.935893	0.416359	-1.16852	0.0318596
	SCML4	ENSG00000146285	sex comb on midleg like 4 (Drosophila)	1.85512	0.533141	-1.79892	0.00144964
	SEPT7L	ENSG00000120555	septin 7 pseudogene 9	1.03102	2.55348	1.30839	0.0275375
	SERPINA5	ENSG00000188488	serpin family A member 5	21.3326	7.88597	-1.4357	0.000778859
	SERPINE2	ENSG00000135919	serpin family E member 2	0.802735	0.174918	-2.19824	0.00906689
	SH3TC2	ENSG00000169247	SH3 domain and tetratricopeptide repeats 2	0.637089	0.0784494	-3.02166	0.000778859
	SHCBP1	ENSG00000171241	SHC binding and spindle associated 1	2.09539	0.968524	-1.11336	0.0423203
	SLC12A8	ENSG00000221955	solute carrier family 12 member 8	0.970998	0.217878	-2.15595	0.0285417
	SLC18A1	ENSG00000036565	solute carrier family 18 member A1	152.759	70.6704	-1.11208	0.000778859
	SLC24A2	ENSG00000155886	solute carrier family 24 member 2	0.969111	0.399761	-1.27752	0.0153063
	SLC35F3	ENSG00000183780	solute carrier family 35 member F3	3.32221	1.48109	-1.16548	0.00266268
	SLC7A8	ENSG00000092068	solute carrier family 7 member 8	0.816034	0.151579	-2.42856	0.00144964
	SLIT2	ENSG00000145147	slit guidance ligand 2	5.92578	14.7404	1.31469	0.000778859
	SMOC1	ENSG00000198732	SPARC related modular calcium binding 1	0.43628	2.49132	2.51359	0.00677393
	SNCAIP	ENSG00000064692	synuclein alpha interacting protein	0.315478	1.25108	1.98756	0.000778859
	SOX6	ENSG00000110693	SRY-box 6	1.528	0.354365	-2.10834	0.0396538
	SOX9	ENSG00000125398	SRY-box 9	5.78568	2.77921	-1.05781	0.000778859
	SPAG6	ENSG00000077327	sperm associated antigen 6	2.09434	5.81161	1.47245	0.000778859
	SPP1	ENSG00000118785	secreted phosphoprotein 1	3.11376	0.987202	-1.65724	0.00207688
	ST6GAL1	ENSG00000073849	ST6 beta-galactoside alpha-2,6-sialyltransferase 1	8.28838	3.9689	-1.06235	0.000778859
	ST8SIA2	ENSG00000140557	ST8 alpha-N-acetyl-neuraminide alpha-2,8-sialyltransferase 2	7.39623	3.01369	-1.29526	0.000778859
	STAT4	ENSG00000138378	signal transducer and activator of transcription 4	1.36038	2.80936	1.04623	0.0234092
	STUM	ENSG00000203685	stum, mechanosensory transduction mediator homolog	2.94551	1.17932	-1.32057	0.000778859
	SV2B	ENSG00000185518	synaptic vesicle glycoprotein 2B	0.506007	0.15336	-1.72224	0.0103848
	SYT13	ENSG00000019505	synaptotagmin 13	6.10397	2.84265	-1.10251	0.000778859
	T	ENSG00000164458	T brachyury transcription factor	0.981108	0.467242	-1.07024	0.0467071
	TACC2	ENSG00000138162	transforming acidic coiled-coil containing protein 2	5.52587	2.13183	-1.37411	0.00771856
	TBX18	ENSG00000112837	T-box 18	1.93467	0.688987	-1.48954	0.000778859
	TIMP1	ENSG00000102265	TIMP metallopeptidase inhibitor 1	37.2523	5.91855	-2.65401	0.0172455
	TK1	ENSG00000167900	thymidine kinase 1	6.50082	2.68003	-1.27837	0.00207688
	TMEM105	ENSG00000185332	transmembrane protein 105	0.452341	1.37224	1.60105	0.0473022
	TMEM255A	ENSG00000125355	transmembrane protein 255A	3.88242	1.87898	-1.047	0.00531617
	TNF	ENSG00000232810	tumor necrosis factor	0.935123	0.0533473	-4.13167	0.0241061
	TNFAIP6	ENSG00000123610	TNF alpha induced protein 6	1.96275	4.67873	1.25324	0.00376767
	TNFRSF9	ENSG00000049249	TNF receptor superfamily member 9	6.44563	0.495692	-3.7008	0.000778859
	TNR	ENSG00000116147	tenascin R	3.92179	8.54034	1.12278	0.000778859
	TRAF1	ENSG00000056558	TNF receptor associated factor 1	0.502973	0.128454	-1.96923	0.000778859
	UNC5D	ENSG00000156687	unc-5 netrin receptor D	2.6687	6.38353	1.25821	0.000778859
	VAMP5	ENSG00000168899	vesicle associated membrane protein 5	1.15615	6.07133	2.39269	0.000778859
	VPS13D	ENSG00000048707	vacuolar protein sorting 13 homolog D	9.53412	19.8632	1.05893	0.000778859
	WFDC3	ENSG00000124116	WAP four-disulfide core domain 3	0.161117	0.545161	1.75858	0.0318596
	ZC3H12B	ENSG00000102053	zinc finger CCCH-type containing 12B	0.429513	0.859128	1.00017	0.0179828
	ZDHHC15	ENSG00000102383	zinc finger DHHC-type containing 15	0.164871	4.23294	4.68225	0.000778859
	ZNF385D	ENSG00000151789	zinc finger protein 385D	1.46797	0.44348	-1.72689	0.00531617
	ZNF662	ENSG00000182983	zinc finger protein 662	0.0482908	4.03282	6.3839	0.0112329
	ZNF676	ENSG00000196109	zinc finger protein 676	0.0738301	0.723094	3.2919	0.00429822
	Legend: Sequences which have changed the original Ensembl ID (in green) or have been retired (n/a, in red).
	Gene	Ensembl ID	Gene Description	SH-pcDNA3	SH-p.M57Nfs*45
				FPKM	FPKM	Log2FC	FDR (q-value)
	RPS17	ENSG00000184779 (n/a)	-	0.155188	0.649709	2.06578	0.0202131
	PCDHB16	ENSG00000196963 (n/a)	-	0.960121	3.06627	1.6752	0.000778859
	AC012215.1	ENSG00000233863 (n/a)	-	1.33341	4.08499	1.61521	0.034712
	GABRQ	ENSG00000147402 (n/a)	-	1.47574	0.53058	-1.4758	0.000778859
	ZNF229	ENSG00000167383 (n/a)	-	2.85094	0.414181	-2.7831	0.0153063
