# Supplementary material for: The Networks of Genes Encoding Palmitoylated Proteins in Axonal and Synaptic Compartments Are Affected in PPT1 Overexpressing Neuronal-Like Cells
Source: Front Mol Neurosci. 2017 Aug 22;10:266. doi: 10.3389/fnmol.2017.00266 (PMC5572227; doi:10.3389/fnmol.2017.00266)
Supplement: Supplementary file 4 [file Table_4.xlsx]

## Sheet: Table S4
	The networks of genes encoding palmitoylated proteins in axonal and synaptic compartments are affected in PPT1 overexpressing neuronal-like cells Frontiers in Molecular Neuroscience Francesco Pezzini1, Marzia Bianchi2, Salvatore Benfatto3, Francesca Griggio3, Stefano Doccini4, Rosalba Carrozzo2, Arvydas Dapkunas5, Massimo Delledonne3, Filippo M Santorelli4, Maciej Lalowski5 and Alessandro Simonat…
	Table S4. Palmitoylation survey of DEGs identified in SH-p.wtCLN1 transcriptomic profile.
	Legend: Gene- Gene Symbol, Ensembl ID- ENSEMBL unique gene identifier, Uniprot ID- Uniprot unique protein identifier, Description- Gene Description, Log2FC- log2 fold change, red- upregulated, green- downregulated, n.c.- expression not changed (considering both |log2FC|>1 and q-value<0.05 thresholds), l- enclosed in the database.
								Palmitoylated Proteins Databases
					Log2FC (versus SH-pcDNA3)			Curated Sanders' database	SwissPalm	SwissPalm (Predicted)
	Gene	Ensembl ID	Uniprot ID	Gene Description	SH-p.wtCLN1	SH-p.L222P	SH-p.M57Nfs*45
	AARS	ENSG00000090861	SYAC_HUMAN	alanyl-tRNA synthetase	1.06853	n.c.	n.c.	l	l
	ABLIM2	ENSG00000163995	ABLM2_HUMAN	actin binding LIM protein family member 2	-1.19428	n.c.	n.c.	l		l
	ADORA1	ENSG00000163485	AA1R_HUMAN	adenosine A1 receptor	-1.80104	n.c.	n.c.		l
	AHNAK2	ENSG00000185567	AHNK2_HUMAN	AHNAK nucleoprotein 2	-1.03819	n.c.	n.c.	l	l	l
	ALPL	ENSG00000162551	PPBT_HUMAN	alkaline phosphatase, liver/bone/kidney	-2.48785	n.c.	n.c.	l		l
	ARFGAP1	ENSG00000101199	ARFG1_HUMAN	ADP ribosylation factor GTPase activating protein 1	1.30043	n.c.	n.c.	l		l
	ASTN1	ENSG00000152092	ASTN1_HUMAN	astrotactin 1	-1.36786	n.c.	n.c.	l		l
	BASP1	ENSG00000176788	BASP1_HUMAN	brain abundant membrane attached signal protein 1	-1.56298	n.c.	n.c.		l
	BCAM	ENSG00000187244	BCAM_HUMAN	basal cell adhesion molecule (Lutheran blood group)	1.03916	n.c.	n.c.	l	l	l
	CD7	ENSG00000173762	CD7_HUMAN	CD7 molecule	2.07591	n.c.	n.c.		l
	CD9	ENSG00000010278	CD9_HUMAN; G8JLH6_HUMAN	CD9 molecule	1.04406	n.c.	n.c.	l	l	l
	CDK1	ENSG00000170312	CDK1_HUMAN	cyclin dependent kinase 1	-1.04967	n.c.	n.c.	l	l
	CDKAL1	ENSG00000145996	CDKAL_HUMAN	CDK5 regulatory subunit associated protein 1 like 1	-1.02398	n.c.	-1.62075	l	l	l
	CKB	ENSG00000166165	KCRB_HUMAN	creatine kinase B	-1.2794	n.c.	n.c.	l
	CLDN5	ENSG00000184113	CLD5_HUMAN	claudin 5	-1.43592	n.c.	n.c.	l	l	l
	CNR1	ENSG00000118432	CNR1_HUMAN	cannabinoid receptor 1	-2.83265	-1.48298	n.c.	l	l	l
	CNTFR	ENSG00000122756	CNTFR_HUMAN	ciliary neurotrophic factor receptor	-1.49958	-1.09261	n.c.	l		l
	COL17A1	ENSG00000065618	COHA1_HUMAN	collagen type XVII alpha 1 chain	2.87276	1.89042	-1.68197		l	l
	COL4A2	ENSG00000134871	CO4A2_HUMAN	collagen type IV alpha 2 chain	-1.48826	n.c.	n.c.	l	l	l
	COTL1	ENSG00000103187	COTL1_HUMAN	coactosin like F-actin binding protein 1	-2.34615	n.c.	-1.45222	l	l
	CRMP1	ENSG00000072832	DPYL1_HUMAN	collapsin response mediator protein 1	-1.27202	n.c.	n.c.	l
	CSRP1	ENSG00000159176	CSRP1_HUMAN	cysteine and glycine rich protein 1	-1.15888	n.c.	n.c.		l	l
	CTSD	ENSG00000117984	CATD_HUMAN	cathepsin D	1.1378	n.c.	n.c.	l	l	l
	CYBRD1	ENSG00000071967	CYBR1_HUMAN	cytochrome b reductase 1	1.40785	n.c.	n.c.		l	l
	DCLK1	ENSG00000133083	DCLK1_HUMAN	doublecortin like kinase 1	-1.07351	n.c.	n.c.		l	l
	DLG2	ENSG00000150672	DLG2_HUMAN	discs large MAGUK scaffold protein 2	-1.27581	-1.18974	n.c.	l		l
	DLGAP3	ENSG00000116544	DLGP3_HUMAN	DLG associated protein 3	-1.01134	n.c.	n.c.		l	l
	DRD2	ENSG00000149295	DRD2_HUMAN	dopamine receptor D2	-1.00069	n.c.	n.c.		l
	EDNRA	ENSG00000151617	EDNRA_HUMAN	endothelin receptor type A	-1.91843	-2.75664	1.89462		l	l
	EDNRB	ENSG00000136160	EDNRB_HUMAN	endothelin receptor type B	3.0076	n.c.	n.c.		l	l
	EEF1D	ENSG00000104529	EF1D_HUMAN	eukaryotic translation elongation factor 1 delta	1.35999	n.c.	n.c.	l	l	l
	F3	ENSG00000117525	TF_HUMAN	coagulation factor III, tissue factor	1.16455	n.c.	n.c.	l	l
	FLNC	ENSG00000128591	FLNC_HUMAN	filamin C	1.35266	n.c.	n.c.		l
	GAP43	ENSG00000172020	NEUM_HUMAN	growth associated protein 43	-1.1334	n.c.	n.c.	l	l	l
	GPR68	ENSG00000119714	OGR1_HUMAN	G protein-coupled receptor 68	-1.5531	n.c.	n.c.		l	l
	GPX8	ENSG00000164294	GPX8_HUMAN	glutathione peroxidase 8 (putative)	-4.84465	n.c.	-5.4243	l	l	l
	H2AFX	ENSG00000188486	H2AX_HUMAN	H2A histone family member X	-1.02479	n.c.	n.c.	l	l
	H3F3B	ENSG00000132475	H33_HUMAN	H3 histone family member 3B	1.35151	n.c.	n.c.	l	l
	HIST1H1C	ENSG00000187837	H12_HUMAN	histone cluster 1 H1 family member c	1.91743	n.c.	n.c.		l
	HIST1H4H	ENSG00000158406	H4_HUMAN	histone cluster 1 H4 family member h	-2.75719	-2.0045	-3.15967		l
	HIST2H2BE	ENSG00000184678	H2B2E_HUMAN	histone cluster 2 H2B family member e	1.17811	n.c.	n.c.		l
	HIST3H2A	ENSG00000181218	H2A3_HUMAN	histone cluster 3 H2A	1.76933	n.c.	n.c.		l
	HLA-B	ENSG00000234745	1B07_HUMAN; 1B08_HUMAN; 1B13_HUMAN; 1B14_HUMAN; 1B15_HUMAN; 1B18_HUMAN; 1B27_HUMAN; 1B35_HUMAN; 1B37_HUMAN; 1B38_HUMAN; 1B39_HUMAN; 1B40_HUMAN; 1B41_HUMAN; 1B42_HUMAN; 1B44_HUMAN; 1B45_HUMAN; 1B46_HUMAN; 1B47_HUMAN; 1B48_HUMAN; 1B49_HUMAN; 1B50_HUMAN; 1B51_HUMAN; 1B52_HUMAN; 1B53_HUMAN; 1B54_HUMAN; 1B55_HUMAN; 1B56_HUMAN; 1B57_HUMAN; 1B58_HUMAN; 1B59_HUMAN; 1B67_HUMAN; 1B73_HUMAN; 1B78_HUMAN; 1B8…	major histocompatibility complex, class I, B	-2.3901	n.c.	n.c.		l	l
	IL32	ENSG00000008517	IL32_HUMAN	interleukin 32	-2.11619	-3.72794	-3.14526		l	l
	INA	ENSG00000148798	AINX_HUMAN	internexin neuronal intermediate filament protein alpha	-1.21374	n.c.	n.c.	l	l	l
	INPP5F	ENSG00000198825	SAC2_HUMAN	inositol polyphosphate-5-phosphatase F	-1.0485	n.c.	n.c.	l	l	l
	ITM2A	ENSG00000078596	ITM2A_HUMAN	integral membrane protein 2A	-1.31059	-1.72019	n.c.		l
	KBTBD11	ENSG00000176595	KBTBB_HUMAN	kelch repeat and BTB domain containing 11	2.30602	n.c.	n.c.		l	l
	KIF11	ENSG00000138160	KIF11_HUMAN	kinesin family member 11	-1.27153	n.c.	n.c.		l	l
	LAMA4	ENSG00000112769	LAMA4_HUMAN	laminin subunit alpha 4	-2.44797	-1.14562	n.c.	l	l	l
	LCP1	ENSG00000136167	PLSL_HUMAN	lymphocyte cytosolic protein 1	-2.41004	-1.42007	n.c.	l	l
	LGI3	ENSG00000168481	LGI3_HUMAN	leucine rich repeat LGI family member 3	-1.09101	n.c.	n.c.	l		l
	LRRC32	ENSG00000137507	LRC32_HUMAN	leucine rich repeat containing 32	-2.19498	-1.99078	n.c.	l	l	l
	MAD2L1	ENSG00000164109	MD2L1_HUMAN	mitotic arrest deficient 2 like 1	-1.13803	n.c.	n.c.		l
	MAOB	ENSG00000069535	AOFB_HUMAN	monoamine oxidase B	-1.57069	n.c.	n.c.	l		l
	MICB	ENSG00000204516	MICB_HUMAN	MHC class I polypeptide-related sequence B	-3.12052	-1.77802	n.c.		l	l
	MKI67	ENSG00000148773	KI67_HUMAN	marker of proliferation Ki-67	-1.51285	n.c.	n.c.	l	l
	NDRG1	ENSG00000104419	NDRG1_HUMAN	N-myc downstream regulated 1	1.44518	n.c.	n.c.		l	l
	NEFH	ENSG00000100285	NFH_HUMAN	neurofilament heavy	-1.48147	n.c.	n.c.		l
	NEFM	ENSG00000104722	NFM_HUMAN	neurofilament medium	-1.7422	n.c.	n.c.	l	l
	NELL1	ENSG00000165973	NELL1_HUMAN	neural EGFL like 1	-1.10626	n.c.	n.c.		l	l
	NOL6	ENSG00000165271	NOL6_HUMAN	nucleolar protein 6	1.00465	n.c.	n.c.		l
	NRCAM	ENSG00000091129	NRCAM_HUMAN	neuronal cell adhesion molecule	-1.16958	n.c.	n.c.	l	l	l
	NRXN1	ENSG00000179915	NRX1A_HUMAN	neurexin 1	-1.34954	n.c.	n.c.		l	l
	NT5E	ENSG00000135318	5NTD_HUMAN	5'-nucleotidase ecto	-2.46355	-1.12379	n.c.		l	l
	NTM	ENSG00000182667	NTRI_HUMAN	neurotrimin	-2.43423	n.c.	n.c.	l		l
	OPRM1	ENSG00000112038	OPRM_HUMAN	opioid receptor mu 1	-1.65879	n.c.	n.c.		l	l
	PAPSS2	ENSG00000198682	PAPS2_HUMAN	3'-phosphoadenosine 5'-phosphosulfate synthase 2	-1.13987	n.c.	n.c.		l
	PCDH17	ENSG00000118946	PCD17_HUMAN	protocadherin 17	-1.32537	-1.07764	-1.21289	l	l	l
	PCDH9	ENSG00000184226	PCDH9_HUMAN	protocadherin 9	-3.44301	n.c.	n.c.	l		l
	PCNA	ENSG00000132646	PCNA_HUMAN	proliferating cell nuclear antigen	-1.44054	n.c.	n.c.	l	l
	PDCD4	ENSG00000150593	PDCD4_HUMAN	programmed cell death 4	1.1455	n.c.	n.c.		l
	PHYHIPL	ENSG00000165443	PHIPL_HUMAN	phytanoyl-CoA 2-hydroxylase interacting protein like	-1.4484	n.c.	n.c.	l		l
	PKP2	ENSG00000057294	PKP2_HUMAN	plakophilin 2	1.17486	n.c.	n.c.		l
	PLAUR	ENSG00000011422	UPAR_HUMAN	plasminogen activator, urokinase receptor	-1.01507	n.c.	n.c.		l	l
	PPT1	ENSG00000131238	PPT1_HUMAN	palmitoyl-protein thioesterase 1	7.23451	7.95605	6.4338		l	l
	PRKCA	ENSG00000154229	KPCA_HUMAN	protein kinase C alpha	-1.44542	-1.52636	n.c.	l	l	l
	PRNP	ENSG00000171867	APRIO_HUMAN; PRIO_HUMAN	prion protein	-1.12445	n.c.	n.c.		l	l
	RALGAPA2	ENSG00000188559	RGPA2_HUMAN	Ral GTPase activating protein catalytic alpha subunit 2	-1.03366	n.c.	n.c.	l	l	l
	RGMA	ENSG00000182175	RGMA_HUMAN	repulsive guidance molecule family member a	-1.37588	-1.02149	n.c.	l		l
	RGS2	ENSG00000116741	RGS2_HUMAN	regulator of G-protein signaling 2	-1.83205	-1.13316	n.c.		l	l
	RGS3	ENSG00000138835	RGS3_HUMAN	regulator of G-protein signaling 3	-1.03572	n.c.	n.c.		l	l
	RGS4	ENSG00000117152	RGS4_HUMAN	regulator of G-protein signaling 4	1.96258	n.c.	n.c.		l	l
	RHBDF1	ENSG00000007384	RHDF1_HUMAN	rhomboid 5 homolog 1	1.06272	n.c.	n.c.		l	l
	RPH3A	ENSG00000089169	RP3A_HUMAN	rabphilin 3A	-1.85736	n.c.	n.c.		l
	S100A10	ENSG00000197747	S10AA_HUMAN	S100 calcium binding protein A10	-2.61094	n.c.	-1.2896		l
	SAFB2	ENSG00000130254	SAFB2_HUMAN	scaffold attachment factor B2	1.28502	n.c.	n.c.		l
	SCML4	ENSG00000146285	SCML4_HUMAN	sex comb on midleg like 4 (Drosophila)	-1.10004	-1.39507	-1.79892		l	l
	SEZ6L	ENSG00000100095	SE6L1_HUMAN	seizure related 6 homolog like	-1.15464	n.c.	n.c.	l		l
	SFT2D1	ENSG00000198818	SFT2A_HUMAN	SFT2 domain containing 1	1.09493	n.c.	n.c.	l	l	l
	SLC2A6	ENSG00000160326	GTR6_HUMAN	solute carrier family 2 member 6	-1.09033	n.c.	n.c.	l	l	l
	SLC44A2	ENSG00000129353	CTL2_HUMAN	solute carrier family 44 member 2	1.31417	n.c.	n.c.	l	l	l
	SMPD3	ENSG00000103056	NSMA2_HUMAN	sphingomyelin phosphodiesterase 3	-1.475	n.c.	n.c.	l	l	l
	SNAP25	ENSG00000132639	SNP25_HUMAN	synaptosome associated protein 25	-1.15059	n.c.	n.c.	l	l	l
	SNAP91	ENSG00000065609	AP180_HUMAN	synaptosome associated protein 91	-1.18006	n.c.	n.c.	l	l
	STS	ENSG00000101846	STS_HUMAN	steroid sulfatase	-1.15016	n.c.	n.c.		l	l
	SYPL1	ENSG00000008282	SYPL1_HUMAN	synaptophysin like 1	1.14007	n.c.	n.c.		l
	SYT13	ENSG00000019505	SYT13_HUMAN	synaptotagmin 13	-2.53659	-1.19002	-1.10251	l
	TF	ENSG00000091513	TRFE_HUMAN	transferrin	1.46069	n.c.	n.c.		l	l
	TGFA	ENSG00000163235	TGFA_HUMAN	transforming growth factor alpha	-1.34313	n.c.	n.c.		l	l
	TGM2	ENSG00000198959	TGM2_HUMAN	transglutaminase 2	-2.66601	n.c.	n.c.		l	l
	THY1	ENSG00000154096	THY1_HUMAN	Thy-1 cell surface antigen	-1.1637	n.c.	n.c.	l	l
	TLR2	ENSG00000137462	TLR2_HUMAN	toll like receptor 2	-2.4566	n.c.	n.c.		l	l
	TM4SF1	ENSG00000169908	T4S1_HUMAN	transmembrane 4 L six family member 1	3.45994	2.19504	n.c.	l	l	l
	TNF	ENSG00000232810	TNFA_HUMAN	tumor necrosis factor	-3.19757	n.c.	-4.13167		l
	TNR	ENSG00000116147	TENR_HUMAN	tenascin R	-1.21145	n.c.	1.12278	l	l	l
	TOP2A	ENSG00000131747	TOP2A_HUMAN	topoisomerase (DNA) II alpha	-1.07987	n.c.	n.c.		l
	TPM1	ENSG00000140416	TPM1_HUMAN	tropomyosin 1 (alpha)	1.05039	n.c.	n.c.		l	l
	TUBB4A	ENSG00000104833	TBB4A_HUMAN	tubulin beta 4A class IVa	-1.49541	n.c.	n.c.		l	l
	UBE2T	ENSG00000077152	UBE2T_HUMAN	ubiquitin conjugating enzyme E2 T	-1.15094	n.c.	n.c.	l	l	l
	UFL1	ENSG00000014123	UFL1_HUMAN	UFM1 specific ligase 1	1.38336	n.c.	n.c.		l
	VASN	ENSG00000168140	VASN_HUMAN	vasorin	1.62136	n.c.	n.c.		l	l
	VCAN	ENSG00000038427	CSPG2_HUMAN	versican	-1.94806	-1.66529	n.c.	l	l	l
