# Supplementary material for: The Networks of Genes Encoding Palmitoylated Proteins in Axonal and Synaptic Compartments Are Affected in PPT1 Overexpressing Neuronal-Like Cells
Source: Front Mol Neurosci. 2017 Aug 22;10:266. doi: 10.3389/fnmol.2017.00266 (PMC5572227; doi:10.3389/fnmol.2017.00266)
Supplement: Supplementary file 5 [file Table_5.xlsx]

## Sheet: Table S5
	The networks of genes encoding palmitoylated proteins in axonal and synaptic compartments are affected in PPT1 overexpressing neuronal-like cells Frontiers in Molecular Neuroscience Francesco Pezzini1, Marzia Bianchi2, Salvatore Benfatto3, Francesca Griggio3, Stefano Doccini4, Rosalba Carrozzo2, Arvydas Dapkunas5, Massimo Delledonne3, Filippo M Santorelli4, Maciej Lalowski5 and Alessandro Simonat…
	Table S5. Palmitoylation survey of DEGs identified in SH-p.L222P transcriptomic profile.
	Legend: Gene- Gene Symbol, Ensembl ID- ENSEMBL unique gene identifier, Uniprot ID- Uniprot unique protein identifier, Description- Gene Description, Log2FC- log2 fold change, red- upregulated, green- downregulated, n.c.- expression not changed (considering both |log2FC|>1 and q-value<0.05 thresholds), l- enclosed in the database.
								Palmitoylated Proteins Databases
					Log2FC (versus SH-pcDNA3)			Curated Sanders' database	SwissPalm	SwissPalm (Predicted)
	Gene	Ensembl ID	Uniprot ID	Gene Description	SH-p.wtCLN1	SH-p.L222P	SH-p.M57Nfs*45
	ACOT2	ENSG00000119673	ACOT2_HUMAN	acyl-CoA thioesterase 2	n.c.	-1.16754	n.c.		l	l
	CD44	ENSG00000026508	CD44_HUMAN	CD44 molecule (Indian blood group)	n.c.	-2.23491	n.c.	l	l
	CD99	ENSG00000002586	CD99_HUMAN	CD99 molecule (Xg blood group)	n.c.	-1.63402	-1.25853	l	l
	CHRM2	ENSG00000181072	ACM2_HUMAN	cholinergic receptor muscarinic 2	n.c.	-1.61652	n.c.		l	l
	CNR1	ENSG00000118432	CNR1_HUMAN	cannabinoid receptor 1	-2.83265	-1.48298	n.c.	l	l	l
	CNTFR	ENSG00000122756	CNTFR_HUMAN	ciliary neurotrophic factor receptor	-1.49958	-1.09261	n.c.	l		l
	COL17A1	ENSG00000065618	COHA1_HUMAN	collagen type XVII alpha 1 chain	2.87276	1.89042	-1.68197		l	l
	CPS1	ENSG00000021826	CPSM_HUMAN	carbamoyl-phosphate synthase 1	n.c.	-2.21738	n.c.	l	l
	DLG2	ENSG00000150672	DLG2_HUMAN	discs large MAGUK scaffold protein 2	-1.27581	-1.18974	n.c.	l		l
	EDNRA	ENSG00000151617	EDNRA_HUMAN	endothelin receptor type A	-1.91843	-2.75664	1.89462		l	l
	HIST1H4H	ENSG00000158406	H4_HUMAN	histone cluster 1 H4 family member h	-2.75719	-2.0045	-3.15967		l
	IL32	ENSG00000008517	IL32_HUMAN	interleukin 32	-2.11619	-3.72794	-3.14526		l	l
	ITM2A	ENSG00000078596	ITM2A_HUMAN	integral membrane protein 2A	-1.31059	-1.72019	n.c.		l
	LAMA4	ENSG00000112769	LAMA4_HUMAN	laminin subunit alpha 4	-2.44797	-1.14562	n.c.	l	l	l
	LCP1	ENSG00000136167	PLSL_HUMAN	lymphocyte cytosolic protein 1	-2.41004	-1.42007	n.c.	l	l
	LRRC32	ENSG00000137507	LRC32_HUMAN	leucine rich repeat containing 32	-2.19498	-1.99078	n.c.	l	l	l
	MBP	ENSG00000197971	MBP_HUMAN	myelin basic protein	n.c.	-1.59269	-3.79785	l	l
	MICB	ENSG00000204516	MICB_HUMAN	MHC class I polypeptide-related sequence B	-3.12052	-1.77802	n.c.		l	l
	MSN	ENSG00000147065	MOES_HUMAN	moesin	n.c.	-5.78053	-3.41278	l	l
	NT5E	ENSG00000135318	5NTD_HUMAN	5'-nucleotidase ecto	-2.46355	-1.12379	n.c.		l	l
	PCDH17	ENSG00000118946	PCD17_HUMAN	protocadherin 17	-1.32537	-1.07764	-1.21289	l	l	l
	PPT1	ENSG00000131238	PPT1_HUMAN	palmitoyl-protein thioesterase 1	7.23451	7.95605	6.4338		l	l
	PRKCA	ENSG00000154229	KPCA_HUMAN	protein kinase C alpha	-1.44542	-1.52636	n.c.	l	l	l
	PRPH	ENSG00000135406	PERI_HUMAN	peripherin	n.c.	-1.92101	-2.62635	l	l
	PTGIR	ENSG00000160013	PI2R_HUMAN	prostaglandin I2 (prostacyclin) receptor (IP)	n.c.	-1.85519	n.c.	l	l	l
	RAB38	ENSG00000123892	RAB38_HUMAN	RAB38, member RAS oncogene family	n.c.	-1.62945	n.c.	l	l	l
	RGMA	ENSG00000182175	RGMA_HUMAN	repulsive guidance molecule family member a	-1.37588	-1.02149	n.c.	l		l
	RGS2	ENSG00000116741	RGS2_HUMAN	regulator of G-protein signaling 2	-1.83205	-1.13316	n.c.		l	l
	SCML4	ENSG00000146285	SCML4_HUMAN	sex comb on midleg like 4 (Drosophila)	-1.10004	-1.39507	-1.79892		l	l
	SLC18A1	ENSG00000036565	VMAT1_HUMAN	solute carrier family 18 member A1	n.c.	1.0003	-1.11208	l		l
	SLC32A1	ENSG00000101438	VIAAT_HUMAN	solute carrier family 32 member 1	n.c.	1.04773	n.c.	l		l
	SLC7A5	ENSG00000103257	LAT1_HUMAN	solute carrier family 7 member 5	n.c.	1.0112	n.c.		l	l
	SLC7A8	ENSG00000092068	LAT2_HUMAN	solute carrier family 7 member 8	n.c.	-3.67444	-2.42856		l	l
	SLC8A1	ENSG00000183023	NAC1_HUMAN	solute carrier family 8 member A1	n.c.	-1.74498	n.c.	l		l
	SYT13	ENSG00000019505	SYT13_HUMAN	synaptotagmin 13	-2.53659	-1.19002	-1.10251	l
	TM4SF1	ENSG00000169908	T4S1_HUMAN	transmembrane 4 L six family member 1	3.45994	2.19504	n.c.	l	l	l
	VAMP5	ENSG00000168899	VAMP5_HUMAN	vesicle associated membrane protein 5	n.c.	2.16601	2.39269	l	l	l
	VCAN	ENSG00000038427	CSPG2_HUMAN	versican	-1.94806	-1.66529	n.c.	l	l	l
