# Supplementary material for: The Networks of Genes Encoding Palmitoylated Proteins in Axonal and Synaptic Compartments Are Affected in PPT1 Overexpressing Neuronal-Like Cells
Source: Front Mol Neurosci. 2017 Aug 22;10:266. doi: 10.3389/fnmol.2017.00266 (PMC5572227; doi:10.3389/fnmol.2017.00266)
Supplement: Supplementary file 6 [file Table_6.xlsx]

## Sheet: Table S6
	The networks of genes encoding palmitoylated proteins in axonal and synaptic compartments are affected in PPT1 overexpressing neuronal-like cells Frontiers in Molecular Neuroscience Francesco Pezzini1, Marzia Bianchi2, Salvatore Benfatto3, Francesca Griggio3, Stefano Doccini4, Rosalba Carrozzo2, Arvydas Dapkunas5, Massimo Delledonne3, Filippo M Santorelli4, Maciej Lalowski5 and Alessandro Simonat…
	Table S6. Palmitoylation survey of DEGs identified in SH-p.M57Nfs*45 transcriptomic profile.
	Legend: Gene- Gene Symbol, Ensembl ID- ENSEMBL unique gene identifier, Uniprot ID- Uniprot unique protein identifier, Description- Gene Description, Log2FC- log2 fold change, red- upregulated, green- downregulated, n.c.- expression not changed (considering both |log2FC|>1 and q-value<0.05 thresholds), l- enclosed in the database.
								Palmitoylated Proteins Databases
					Log2FC (versus SH-pcDNA3)			Curated Sanders' database	SwissPalm	SwissPalm (Predicted)
	Gene	Ensembl ID	Uniprot ID	Gene Description	SH-p.wtCLN1	SH-p.L222P	SH-p.M57Nfs*45
	ADRB2	ENSG00000169252	ADRB2_HUMAN	adrenoceptor beta 2	n.c.	n.c.	-1.1148		l	l
	APOE	ENSG00000130203	APOE_HUMAN	apolipoprotein E	n.c.	n.c.	-1.0037		l	l
	ATP1B1	ENSG00000143153	AT1B1_HUMAN	ATPase Na+/K+ transporting subunit beta 1	n.c.	n.c.	1.27039	l	l
	CD36	ENSG00000135218	CD36_HUMAN	CD36 molecule	n.c.	n.c.	1.35066	l	l	l
	CD99	ENSG00000002586	CD99_HUMAN	CD99 molecule (Xg blood group)	n.c.	-1.63402	-1.25853	l	l
	CDKAL1	ENSG00000145996	CDKAL_HUMAN	CDK5 regulatory subunit associated protein 1 like 1	-1.02398	n.c.	-1.62075	l	l	l
	CNTNAP2	ENSG00000174469	CNTP2_HUMAN	contactin associated protein-like 2	n.c.	n.c.	-2.46822		l	l
	COL17A1	ENSG00000065618	COHA1_HUMAN	collagen type XVII alpha 1 chain	2.87276	1.89042	-1.68197		l	l
	COTL1	ENSG00000103187	COTL1_HUMAN	coactosin like F-actin binding protein 1	-2.34615	n.c.	-1.45222	l	l
	DPP6	ENSG00000130226	DPP6_HUMAN	dipeptidyl peptidase like 6	n.c.	n.c.	-1.43166	l	l
	EDNRA	ENSG00000151617	EDNRA_HUMAN	endothelin receptor type A	-1.91843	-2.75664	1.89462		l	l
	GPX8	ENSG00000164294	GPX8_HUMAN	glutathione peroxidase 8 (putative)	-4.84465	n.c.	-5.4243	l	l	l
	HIST1H4H	ENSG00000158406	H4_HUMAN	histone cluster 1 H4 family member h	-2.75719	-2.0045	-3.15967		l
	CD74	ENSG00000019582	HG2A_HUMAN	CD74 molecule	n.c.	n.c.	-1.41864	l	l
	IL32	ENSG00000008517	IL32_HUMAN	interleukin 32	-2.11619	-3.72794	-3.14526		l	l
	KRT18	ENSG00000111057	K1C18_HUMAN	keratin 18	n.c.	n.c.	-1.56237		l
	SLC7A8	ENSG00000092068	LAT2_HUMAN	solute carrier family 7 member 8	n.c.	-3.67444	-2.42856		l	l
	MBP	ENSG00000197971	MBP_HUMAN	myelin basic protein	n.c.	-1.59269	-3.79785	l	l
	MDGA1	ENSG00000112139	MDGA1_HUMAN	MAM domain containing glycosylphosphatidylinositol anchor 1	n.c.	n.c.	1.46518	l		l
	MGST1	ENSG00000008394	MGST1_HUMAN	microsomal glutathione S-transferase 1	n.c.	n.c.	-3.15296		l
	MSN	ENSG00000147065	MOES_HUMAN	moesin	n.c.	-5.78053	-3.41278	l	l
	NFASC	ENSG00000163531	NFASC_HUMAN	neurofascin	n.c.	n.c.	-1.39473	l	l
	PCDH17	ENSG00000118946	PCD17_HUMAN	protocadherin 17	-1.32537	-1.07764	-1.21289	l	l	l
	PRPH	ENSG00000135406	PERI_HUMAN	peripherin	n.c.	-1.92101	-2.62635	l	l
	PPT1	ENSG00000131238	PPT1_HUMAN	palmitoyl-protein thioesterase 1	7.23451	7.95605	6.4338		l	l
	PRSS8	ENSG00000052344	PRSS8_HUMAN	protease, serine 8	n.c.	n.c.	-1.84974	l
	S100A10	ENSG00000197747	S10AA_HUMAN	S100 calcium binding protein A10	-2.61094	n.c.	-1.2896		l
	SCML4	ENSG00000146285	SCML4_HUMAN	sex comb on midleg like 4 (Drosophila)	-1.10004	-1.39507	-1.79892		l	l
	STAT4	ENSG00000138378	STAT4_HUMAN	signal transducer and activator of transcription 4	n.c.	n.c.	1.04623	l
	STUM	ENSG00000203685	STUM_HUMAN; CA095_HUMAN	stum, mechanosensory transduction mediator homolog	n.c.	n.c.	-1.32057	l	l	l
	SYT13	ENSG00000019505	SYT13_HUMAN	synaptotagmin 13	-2.53659	-1.19002	-1.10251	l
	TNR	ENSG00000116147	TENR_HUMAN	tenascin R	-1.21145	n.c.	1.12278	l	l	l
	TIMP1	ENSG00000102265	TIMP1_HUMAN	TIMP metallopeptidase inhibitor 1	n.c.	n.c.	-2.65401	l	l
	TNF	ENSG00000232810	TNFA_HUMAN	tumor necrosis factor	-3.19757	n.c.	-4.13167		l
	VAMP5	ENSG00000168899	VAMP5_HUMAN	vesicle associated membrane protein 5	n.c.	2.16601	2.39269	l	l	l
	SLC18A1	ENSG00000036565	VMAT1_HUMAN	solute carrier family 18 member A1	n.c.	1.0003	-1.11208	l		l
