# Supplementary material for: The Networks of Genes Encoding Palmitoylated Proteins in Axonal and Synaptic Compartments Are Affected in PPT1 Overexpressing Neuronal-Like Cells
Source: Front Mol Neurosci. 2017 Aug 22;10:266. doi: 10.3389/fnmol.2017.00266 (PMC5572227; doi:10.3389/fnmol.2017.00266)
Supplement: Supplementary file 7 [file Table_7.xlsx]

## Sheet: Table S7
	The networks of genes encoding palmitoylated proteins in axonal and synaptic compartments are affected in PPT1 overexpressing neuronal-like cells Frontiers in Molecular Neuroscience Francesco Pezzini1, Marzia Bianchi2, Salvatore Benfatto3, Francesca Griggio3, Stefano Doccini4, Rosalba Carrozzo2, Arvydas Dapkunas5, Massimo Delledonne3, Filippo M Santorelli4, Maciej Lalowski5 and Alessandro Simonat…
	Table S7. Bioinformatic categorization of DEGs identified in SH-p.wtCLN1 and encoding palmitoyated gene products.
	Legend: Gene- Gene Symbol, Description- Gene Description, Log2FC- log2 fold change, n.c.- expression not changed considering both |log2FC|>1 and q-value<0.05 thresholds, l- enclosed in the related bioinformatic category, grey outlines- DEGs specifically assigned to SH-p.wtCLN1 which were utilized to model the network of Figure 4B.
						Bioinformatic Categorization (Ingenuity Pathway Analisys)											Bioinformatic Categorization (Cellular Component GO Term)
						Cellular Development	Cellular Growth and Proliferation	Cell Morphology	Cell-To-Cell Signaling and Interaction	Cellular Assembly and Organization	Nervous System Development and Function		neuritogenesis	branching of neurites	branching of neurons	growth of neurites	Neuronal Part	Neuronal projection	Axon	Synapse	Synapse Part	Cell Projection	Neurofilament	Growth Cone
			Log2FC (versus SH-pcDNA3)
	Gene	Gene Description	SH-p.wtCLN1	SH-p.L222P	SH-p.M57Nfs*45
	AARS	alanyl-tRNA synthetase	1.06853	n.c.	n.c.		l
	ABLIM2	actin binding LIM protein family member 2	-1.19428	n.c.	n.c.
	ADORA1	adenosine A1 receptor	-1.80104	n.c.	n.c.												l	l	l	l	l	l
	AHNAK2	AHNAK nucleoprotein 2	-1.03819	n.c.	n.c.
	ALPL	alkaline phosphatase, liver/bone/kidney	-2.48785	n.c.	n.c.	l		l			l
	ARFGAP1	ADP ribosylation factor GTPase activating protein 1	1.30043	n.c.	n.c.															l	l
	ASTN1	astrotactin 1	-1.36786	n.c.	n.c.			l			l						l
	BASP1	brain abundant membrane attached signal protein 1	-1.56298	n.c.	n.c.	l	l	l		l	l		l		l	l	l	l				l		l
	BCAM	basal cell adhesion molecule (Lutheran blood group)	1.03916	n.c.	n.c.
	CD7	CD7 molecule	2.07591	n.c.	n.c.				l
	CD9	CD9 molecule	1.04406	n.c.	n.c.	l	l	l	l	l	l					l
	CDK1	cyclin dependent kinase 1	-1.04967	n.c.	n.c.	l	l	l		l	l					l
	CDKAL1	CDK5 regulatory subunit associated protein 1 like 1	-1.02398	n.c.	-1.62075
	CKB	creatine kinase B	-1.2794	n.c.	n.c.	l	l	l		l	l		l				l	l				l
	CLDN5	claudin 5	-1.43592	n.c.	n.c.												l	l	l			l
	CNR1	cannabinoid receptor 1	-2.83265	-1.48298	n.c.	l	l	l	l	l	l		l	l	l	l	l	l	l	l	l	l		l
	CNTFR	ciliary neurotrophic factor receptor	-1.49958	-1.09261	n.c.	l	l	l	l		l
	COL17A1	collagen type XVII alpha 1 chain	2.87276	1.89042	-1.68197			l
	COL4A2	collagen type IV alpha 2 chain	-1.48826	n.c.	n.c.	l	l
	COTL1	coactosin like F-actin binding protein 1	-2.34615	n.c.	-1.45222
	CRMP1	collapsin response mediator protein 1	-1.27202	n.c.	n.c.	l	l	l	l	l	l		l	l	l
	CSRP1	cysteine and glycine rich protein 1	-1.15888	n.c.	n.c.	l	l	l		l	l		l	l	l	l
	CTSD	cathepsin D	1.1378	n.c.	n.c.	l	l	l		l	l
	CYBRD1	cytochrome b reductase 1	1.40785	n.c.	n.c.																	l
	DCLK1	doublecortin like kinase 1	-1.07351	n.c.	n.c.	l	l	l	l	l	l		l			l				l	l
	DLG2	discs large MAGUK scaffold protein 2	-1.27581	-1.18974	n.c.				l		l						l	l	l	l	l	l
	DLGAP3	DLG associated protein 3	-1.01134	n.c.	n.c.	l	l		l	l	l									l	l
	DRD2	dopamine receptor D2	-1.00069	n.c.	n.c.	l	l	l	l	l	l		l	l	l		l	l	l	l	l	l
	EDNRA	endothelin receptor type A	-1.91843	-2.75664	1.89462	l	l	l		l	l		l
	EDNRB	endothelin receptor type B	3.0076	n.c.	n.c.	l	l	l			l
	EEF1D	eukaryotic translation elongation factor 1 delta	1.35999	n.c.	n.c.	l	l
	F3	coagulation factor III, tissue factor	1.16455	n.c.	n.c.
	FLNC	filamin C	1.35266	n.c.	n.c.	l	l	l		l
	GAP43	growth associated protein 43	-1.1334	n.c.	n.c.	l	l	l	l	l	l		l	l	l	l	l	l	l	l	l	l		l
	GPR68	G protein-coupled receptor 68	-1.5531	n.c.	n.c.	l
	GPX8	glutathione peroxidase 8 (putative)	-4.84465	n.c.	-5.4243
	H2AFX	H2A histone family member X	-1.02479	n.c.	n.c.		l
	H3F3B	H3 histone family member 3B	1.35151	n.c.	n.c.	l	l	l
	HIST1H1C	histone cluster 1 H1 family member c	1.91743	n.c.	n.c.
	HIST1H4H	histone cluster 1 H4 family member h	-2.75719	-2.0045	-3.15967	l
	HIST2H2BE	histone cluster 2 H2B family member e	1.17811	n.c.	n.c.
	HIST3H2A	histone cluster 3 H2A	1.76933	n.c.	n.c.
	HLA-B	major histocompatibility complex, class I, B	-2.3901	n.c.	n.c.
	IL32	interleukin 32	-2.11619	-3.72794	-3.14526	l	l	l	l
	INA	internexin neuronal intermediate filament protein alpha	-1.21374	n.c.	n.c.					l													l
	INPP5F	inositol polyphosphate-5-phosphatase F	-1.0485	n.c.	n.c.	l	l			l	l					l	l	l	l			l
	ITM2A	integral membrane protein 2A	-1.31059	-1.72019	n.c.
	KBTBD11	kelch repeat and BTB domain containing 11	2.30602	n.c.	n.c.
	KIF11	kinesin family member 11	-1.27153	n.c.	n.c.		l	l		l
	LAMA4	laminin subunit alpha 4	-2.44797	-1.14562	n.c.	l	l	l	l		l
	LCP1	lymphocyte cytosolic protein 1	-2.41004	-1.42007	n.c.	l	l	l		l												l
	LGI3	leucine rich repeat LGI family member 3	-1.09101	n.c.	n.c.												l	l		l	l	l
	LRRC32	leucine rich repeat containing 32	-2.19498	-1.99078	n.c.		l
	MAD2L1	mitotic arrest deficient 2 like 1	-1.13803	n.c.	n.c.		l		l	l
	MAOB	monoamine oxidase B	-1.57069	n.c.	n.c.				l		l
	MICB	MHC class I polypeptide-related sequence B	-3.12052	-1.77802	n.c.
	MKI67	marker of proliferation Ki-67	-1.51285	n.c.	n.c.	l	l
	NDRG1	N-myc downstream regulated 1	1.44518	n.c.	n.c.	l	l		l	l
	NEFH	neurofilament heavy	-1.48147	n.c.	n.c.	l	l	l	l	l	l		l	l	l	l	l	l	l	l	l	l	l
	NEFM	neurofilament medium	-1.7422	n.c.	n.c.	l	l	l		l	l		l	l	l		l	l	l			l	l
	NELL1	neural EGFL like 1	-1.10626	n.c.	n.c.	l	l		l
	NOL6	nucleolar protein 6	1.00465	n.c.	n.c.
	NRCAM	neuronal cell adhesion molecule	-1.16958	n.c.	n.c.	l	l	l	l	l	l		l	l	l	l	l	l	l	l		l
	NRXN1	neurexin 1	-1.34954	n.c.	n.c.	l	l	l	l	l	l					l	l	l	l	l	l	l		l
	NT5E	5'-nucleotidase ecto	-2.46355	-1.12379	n.c.		l		l		l
	NTM	neurotrimin	-2.43423	n.c.	n.c.
	OPRM1	opioid receptor mu 1	-1.65879	n.c.	n.c.	l	l	l	l	l	l		l	l	l		l	l	l	l	l	l
	PAPSS2	3'-phosphoadenosine 5'-phosphosulfate synthase 2	-1.13987	n.c.	n.c.		l
	PCDH17	protocadherin 17	-1.32537	-1.07764	-1.21289				l		l
	PCDH9	protocadherin 9	-3.44301	n.c.	n.c.												l	l				l		l
	PCNA	proliferating cell nuclear antigen	-1.44054	n.c.	n.c.	l	l
	PDCD4	programmed cell death 4	1.1455	n.c.	n.c.	l	l			l
	PHYHIPL	phytanoyl-CoA 2-hydroxylase interacting protein like	-1.4484	n.c.	n.c.
	PKP2	plakophilin 2	1.17486	n.c.	n.c.
	PLAUR	plasminogen activator, urokinase receptor	-1.01507	n.c.	n.c.																	l
	PPT1	palmitoyl-protein thioesterase 1	7.23451	7.95605	6.4338	l	l	l	l	l	l						l	l	l	l	l	l
	PRKCA	protein kinase C alpha	-1.44542	-1.52636	n.c.	l	l	l	l	l	l		l
	PRNP	prion protein	-1.12445	n.c.	n.c.	l	l	l	l	l	l		l	l	l	l
	RALGAPA2	Ral GTPase activating protein catalytic alpha subunit 2	-1.03366	n.c.	n.c.
	RGMA	repulsive guidance molecule family member a	-1.37588	-1.02149	n.c.				l		l						l	l				l
	RGS2	regulator of G-protein signaling 2	-1.83205	-1.13316	n.c.	l	l	l	l	l	l						l	l				l
	RGS3	regulator of G-protein signaling 3	-1.03572	n.c.	n.c.	l			l
	RGS4	regulator of G-protein signaling 4	1.96258	n.c.	n.c.	l	l	l	l		l
	RHBDF1	rhomboid 5 homolog 1	1.06272	n.c.	n.c.		l	l			l
	RPH3A	rabphilin 3A	-1.85736	n.c.	n.c.												l	l		l	l	l
	S100A10	S100 calcium binding protein A10	-2.61094	n.c.	-1.2896	l	l		l	l
	SAFB2	scaffold attachment factor B2	1.28502	n.c.	n.c.
	SCML4	sex comb on midleg like 4 (Drosophila)	-1.10004	-1.39507	-1.79892
	SEZ6L	seizure related 6 homolog like	-1.15464	n.c.	n.c.	l	l		l	l	l						l
	SFT2D1	SFT2 domain containing 1	1.09493	n.c.	n.c.
	SLC2A6	solute carrier family 2 member 6	-1.09033	n.c.	n.c.
	SLC44A2	solute carrier family 44 member 2	1.31417	n.c.	n.c.
	SMPD3	sphingomyelin phosphodiesterase 3	-1.475	n.c.	n.c.	l	l				l
	SNAP25	synaptosome associated protein 25	-1.15059	n.c.	n.c.				l		l						l	l	l	l	l	l		l
	SNAP91	synaptosome associated protein 91	-1.18006	n.c.	n.c.	l	l	l	l	l	l		l
	STS	steroid sulfatase	-1.15016	n.c.	n.c.		l
	SYPL1	synaptophysin like 1	1.14007	n.c.	n.c.				l		l						l			l	l
	SYT13	synaptotagmin 13	-2.53659	-1.19002	-1.10251												l			l	l
	TF	transferrin	1.46069	n.c.	n.c.
	TGFA	transforming growth factor alpha	-1.34313	n.c.	n.c.
	TGM2	transglutaminase 2	-2.66601	n.c.	n.c.	l	l	l	l	l	l					l
	THY1	Thy-1 cell surface antigen	-1.1637	n.c.	n.c.	l	l	l	l	l	l		l				l	l				l		l
	TLR2	toll like receptor 2	-2.4566	n.c.	n.c.	l	l	l	l		l											l
	TM4SF1	transmembrane 4 L six family member 1	3.45994	2.19504	n.c.			l		l
	TNF	tumor necrosis factor	-3.19757	n.c.	-4.13167	l	l	l	l	l	l		l	l	l	l
	TNR	tenascin R	-1.21145	n.c.	1.12278	l	l	l	l	l	l		l	l	l
	TOP2A	topoisomerase (DNA) II alpha	-1.07987	n.c.	n.c.	l	l			l
	TPM1	tropomyosin 1 (alpha)	1.05039	n.c.	n.c.	l	l	l		l												l
	TUBB4A	tubulin beta 4A class IVa	-1.49541	n.c.	n.c.					l							l	l	l			l
	UBE2T	ubiquitin conjugating enzyme E2 T	-1.15094	n.c.	n.c.
	UFL1	UFM1 specific ligase 1	1.38336	n.c.	n.c.	l	l										l	l				l
	VASN	vasorin	1.62136	n.c.	n.c.
	VCAN	versican	-1.94806	-1.66529	n.c.	l	l	l	l	l	l					l
